# Supplementary material for: The global apparel industry is a significant yet overlooked source of plastic leakage
Source: Nat Commun. 2024 Jun 12;15:5022. doi: 10.1038/s41467-024-49441-4 (PMC11169549; doi:10.1038/s41467-024-49441-4)
Supplement: Supplementary file 4 — Supplementary Data 1 [file 41467_2024_49441_MOESM4_ESM.xlsx]

## Sheet: Introduction
Supplementary Material for : The global apparel industry is a significant yet overlooked source of plastic leakage
This excel file presents the calculations and raw data used in the study.
Overview of the different tabs
Name	Description
Summary table	Results summary table
Graph waste	Graphs for plastic waste - focus on synthetic garments
Graph leakage	Graphs for plastic leakage - focus on synthetic garments
Results_mean	Leakage and waste quantity results per geography - average
Results_lower_end	Leakage and waste quantity results per geography - lower end
Results_higher_end	Leakage and waste quantity results per geography - higher end
Calculations_synthetic_mean	Calculations of leakage in the synthetic apparel value chain, per market - considering average MWI
Calculations_synthetic_lower_MWI	Calculations of leakage in the synthetic apparel value chain, per market - considering low MWI
Calculations_synthetic_higher_MW	Calculations of leakage in the synthetic apparel value chain, per market - considering high MWI
Calculation_cotton_mean	Calculations of leakage in the cotton apparel value chain, per market - considering average MWI
Calculation_cotton_lower_MWI	Calculations of leakage in the cotton apparel value chain, per market - considering low MWI
Calculation_cotton_higher_MWI	Calculations of leakage in the cotton apparel value chain, per market - considering high MWI
Calculation_other_fibers_mean	Calculations of leakage in the apparel value chain for other fibers, per market - considering average MWI
Calculation_other_fibers_lower	Calculations of leakage in the apparel value chain for other fibers, per market - considering low MWI
Calculation_other_fibers_higher	Calculations of leakage in the apparel value chain for other fibers, per market - considering high MWI
Average product	Generic consumption and leakage numbers per kg of product, for synthetic and cotton garments
Consumption Final Numbers	Summary of consumption numbers considered
Consumption Comparison	Apparel imports and consumption per market
Imports - EU	Imports of textiles in EU countries
Consumption MMF net Use	Consumption of Man-made fibers per market
Consumption Cotton net use	Consumption of cotton fibers per market
Consumption Cotton net use - EU	Consumption of cotton fibers per EU country
USDA loss factor	USDA loss facors applied on the apparel value chain
Consumption Data classification	USDA categories classification of textile products
Macro release	Macroplastic leakage rates per country, extracted from the Plastic Leak Project and Plasteax
Micro release	Microplastic leakage rates per country, extracted from the Plastic Leak Project
Plastic in Cotton cultivation	Calculations of plastic used on average in cotton supply chain
Used exports - EU high income	Exports of used textile per market - EU high income, data extracted from UN Comtrade
Used exports - EU low income	Exports of used textile per market - EU low income, data extracted from UN Comtrade
Used exports - all other markets	Exports of used textile per market - all except EU, data extracted from TDM
Used exports - TDM raw data	Extract of raw TDM data on exports of used textile
Manufact. Countries breakdown	Breakdown of volumes of imports per manufacturing location for US, EU and Japan sales markets, data extracted from TDM
Garment breakdown	Breakdown of volumes of imports per garment type, market and fiber type, data extracted from TDM

## Sheet: Summary table
Results summary table
In t / year	Consumption	Plastic waste		Plastic waste related to primary market								Plastic leakage per life cycle stage			Plastic leakage related to primary market
	Apparel consumption	Packaging	Garment or cotton cultivation	EU - high income	EU - low income	US	Japan	China	India	Brazil	Rest of the world	End-of-Life	Second life end-of-life	Others	EU - high income	EU - low income	US	Japan	China	India	Brazil	Rest of the world
Cotton - mean	1.47074e+07	1.73841e+06	206581	231637	90194.3	330133	62526.7	339954	258573	71026.7	560946	712111	0	54920	20829.9	8344.66	9151.89	2292.14	94022.5	241640	24741.8	366008
Cotton - lower end												438486	0	54915.9	15265.3	5942.6	12110	2775.83	123175	207655	4404.99	122073
Cotton - higher end												1.27946e+06	0	54915.9	142941	55656.9	82301.6	15528.1	248953	236460	44481.7	508053
Synthetic - mean	1.45605e+07	1.72105e+06	1.6728e+07	2.428e+06	804142	2.792e+06	694611	3.19647e+06	2.3528e+06	646285	5.5347e+06	5.90584e+06	1.38545e+06	144234	465595	203317	245653	61369.5	1.26965e+06	1.50335e+06	230424	3.45616e+06
Snythetic - lower end	1.39205e+07	1.64541e+06	1.59928e+07					2.62887e+06			5.29145e+06	2.90983e+06	1.16909e+06	165898	425494	200510	180884	62533.3	710072	1.36998e+06	82984.5	1.21236e+06
Synthetic - high end	1.52004e+07	1.79669e+06	1.74632e+07					3.76407e+06			5.77796e+06	8.73201e+06	1.63475e+06	370898	816286	311308	376091	145884	2.22118e+06	1.5888e+06	375627	4.90249e+06
Other fibers - mean	2.60697e+06	308143	0	39786.3	13687.1	47996.9	11113.8	52031	40076.8	11008.6	92443	124865	0	1346.83	3015.99	1076.17	208.951	59.4972	15071.4	39583.9	3932.53	63263.7
Other fibers - lower end												75955.9		1346.83	575.049	60.9544	688.92	159.522	20718.5	33918.3	542.21	20024.7
Other fibers - higher end												211993		1346.83	10015.7	60.9544	12077.8	2796.65	45082.3	38720.3	7223.34	88441.9
Total - mean	3.18748e+07	3.7676e+06	1.69345e+07	2.69942e+06	908023	3.17013e+06	768252	3.58845e+06	2.65145e+06	728320	6.18809e+06	6.74282e+06	1.38545e+06	200501	489441	212737	255014	63721.2	1.37874e+06	1.78457e+06	259098	3.88544e+06
Total - lower end	3.12349e+07	3.69196e+06	1.61993e+07					3.02086e+06			5.94484e+06	3.42427e+06	1.16909e+06	222161	441335	206513	193683	65468.7	853966	1.61155e+06	87931.7	1.35446e+06
Total - high end	3.25148e+07	3.84325e+06	1.76698e+07					4.15605e+06			6.43135e+06	1.02235e+07	1.63475e+06	427161	969243	367026	470470	164208	2.51521e+06	1.86398e+06	427332	5.49898e+06
In t / year		Cotton - mean	Cotton - lower end	Cotton - higher end	Synthetic - mean	Snythetic - lower end	Synthetic - high end	Other fibers - mean	Other fibers - lower end	Other fibers - higher end	Total - mean	Total - lower end	Total - high end
	Apparel consumption	1.47074e+07	0	0	1.45605e+07	1.39205e+07	1.52004e+07	2.60697e+06	0	0	3.18748e+07	3.12349e+07	3.25148e+07
Plastic waste	Packaging	1.73841e+06	0	0	1.72105e+06	1.64541e+06	1.79669e+06	308143	0	0	3.7676e+06	3.69196e+06	3.84325e+06
	Garment or cotton cultivation	206581	0	0	1.6728e+07	1.59928e+07	1.74632e+07	0	0	0	1.69345e+07	1.61993e+07	1.76698e+07
Plastic waste related to primary market	EU - high income	231637	0	0	2.428e+06	0	0	39786.3	0	0	2.69942e+06	0	0
	EU - low income	90194.3	0	0	804142	0	0	13687.1	0	0	908023	0	0
	US	330133	0	0	2.792e+06	0	0	47996.9	0	0	3.17013e+06	0	0
	Japan	62526.7	0	0	694611	0	0	11113.8	0	0	768252	0	0
	China	339954	0	0	3.19647e+06	2.62887e+06	3.76407e+06	52031	0	0	3.58845e+06	3.02086e+06	4.15605e+06
	India	258573	0	0	2.3528e+06	0	0	40076.8	0	0	2.65145e+06	0	0
	Brazil	71026.7	0	0	646285	0	0	11008.6	0	0	728320	0	0
	Rest of the world	560946	0	0	5.5347e+06	5.29145e+06	5.77796e+06	92443	0	0	6.18809e+06	5.94484e+06	6.43135e+06
Plastic leakage per life cycle stage	End.of-Life	712111	438486	1.27946e+06	5.90584e+06	2.90983e+06	8.73201e+06	124865	75955.9	211993	6.74282e+06	3.42427e+06	1.02235e+07
	Second life end-of-life	0	0	0	1.38545e+06	1.16909e+06	1.63475e+06	0	0	0	1.38545e+06	1.16909e+06	1.63475e+06
	Others	54920	54915.9	54915.9	144234	165898	370898	1346.83	1346.83	1346.83	200501	222161	427161
Plastic leakage related to primary market	EU - high income	20829.9	15265.3	142941	465595	425494	816286	3015.99	575.049	10015.7	489441	441335	969243
	EU - low income	8344.66	5942.6	55656.9	203317	200510	311308	1076.17	60.9544	60.9544	212737	206513	367026
	US	9151.89	12110	82301.6	245653	180884	376091	208.951	688.92	12077.8	255014	193683	470470
	Japan	2292.14	2775.83	15528.1	61369.5	62533.3	145884	59.4972	159.522	2796.65	63721.2	65468.7	164208
	China	94022.5	123175	248953	1.26965e+06	710072	2.22118e+06	15071.4	20718.5	45082.3	1.37874e+06	853966	2.51521e+06
	India	241640	207655	236460	1.50335e+06	1.36998e+06	1.5888e+06	39583.9	33918.3	38720.3	1.78457e+06	1.61155e+06	1.86398e+06
	Brazil	24741.8	4404.99	44481.7	230424	82984.5	375627	3932.53	542.21	7223.34	259098	87931.7	427332
	Rest of the world	366008	122073	508053	3.45616e+06	1.21236e+06	4.90249e+06	63263.7	20024.7	88441.9	3.88544e+06	1.35446e+06	5.49898e+06
In Mt / year
		Cotton - mean	Cotton - lower end	Cotton - higher end	Synthetic - mean	Snythetic - lower end	Synthetic - high end	Other fibers - mean	Other fibers - lower end	Other fibers - higher end	Total - mean	Total - lower end	Total - high end					Cotton		Synthetic		Other fibers		Total
	Apparel consumption	14.7074	0	0	14.5605	13.9205	15.2004	2.60697	0	0	31.8748	31.2349	32.5148				Apparel consumption	14.7074		14.5605	[14 - 15]	2.60697		31.8748	[31 - 33]	Total waste min	19.8913
Plastic waste	Packaging	1.73841	0	0	1.72105	1.64541	1.79669	0.308143	0	0	3.7676	3.69196	3.84325			Plastic waste	Packaging	1.73841		1.72105	[1.6 - 1.8]	0.308143		3.7676	[3.7 - 3.8]	Total waste mean	20.7021
	Garment or cotton cultivation	0.206581	0	0	16.728	15.9928	17.4632	0	0	0	16.9345	16.1993	17.6698				Garment or cotton cultivation	0.206581		16.728	[16 - 17]	0		16.9345	[16 - 18]	Total waste max	21.513
Plastic waste related to primary market	EU28 - high income	0.231637	0	0	2.428	0	0	0.0397863	0	0	2.69942	0	0			Plastic waste related to primary market	EU28 - high income	0.231637		2.428		0.0397863		2.69942
	EU28 - low income	0.0901943	0	0	0.804142	0	0	0.0136871	0	0	0.908023	0	0				EU28 - low income	0.0901943		0.804142		0.0136871		0.908023
	US	0.330133	0	0	2.792	0	0	0.0479969	0	0	3.17013	0	0				US	0.330133		2.792		0.0479969		3.17013
	Japan	0.0625267	0	0	0.694611	0	0	0.0111138	0	0	0.768252	0	0				Japan	0.0625267		0.694611		0.0111138		0.768252
	China	0.339954	0	0	3.19647	2.62887	3.76407	0.052031	0	0	3.58845	3.02086	4.15605				China	0.339954		3.19647	[2.6 - 3.8]	0.052031		3.58845	[3.0 - 4.2]
	India	0.258573	0	0	2.3528	0	0	0.0400768	0	0	2.65145	0	0				India	0.258573		2.3528		0.0400768		2.65145
	Brazil	0.0710267	0	0	0.646285	0	0	0.0110086	0	0	0.72832	0	0				Brazil	0.0710267		0.646285		0.0110086		0.72832
	Rest of the world	0.560946	0	0	5.5347	5.29145	5.77796	0.092443	0	0	6.18809	5.94484	6.43135				Rest of the world	0.560946		5.5347	[5.3 - 5.8]	0.092443		6.18809	[5.9 - 6.4]
Plastic leakage per life cycle stage	End.of-Life	0.712111	0.438486	1.27946	5.90584	2.90983	8.73201	0.124865	0.0759559	0.211993	6.74282	3.42427	10.2235			Plastic leakage - per life cycle stage	First end-of-life (in primary market)	0.712111	[0.44 - 1.3]	5.90584	[2.9 - 8.7]	0.124865	[0.08 - 0.21]	6.74282	[3.4 - 10.2]	Total leakage min	4.81552
	Second life end-of-life	0	0	0	1.38545	1.16909	1.63475	0	0	0	1.38545	1.16909	1.63475				Second end-of-life (in secondary markets)	0		1.38545	[1.2 - 1.6]	0		1.38545	[1.2 - 1.6]	Total leakage mean	8.32877
	Others	0.05492	0.0549159	0.0549159	0.144234	0.165898	0.370898	0.00134683	0.00134683	0.00134683	0.200501	0.222161	0.427161				Others	0.05492	[0.055 - 0.055]	0.144234	[0.17 - 0.37]	0.00134683	[0.0013 - 0.0013]	0.200501	[0.22 - 0.43]	Total leakage max	12.2854
Plastic leakage related to primary market	EU28 - high income	0.0208299	0.0152653	0.142941	0.465595	0.425494	0.816286	0.00301599	0.000575049	0.0100157	0.489441	0.441335	0.969243			Plastic leakage - related to primary market	EU28 - high income	0.0208299	[0.015 - 0.14]	0.465595	[0.43 - 0.82]	0.00301599	[0.0006 - 0.010]	0.489441	[0.44 - 1.0]
	EU28 - low income	0.00834466	0.0059426	0.0556569	0.203317	0.20051	0.311308	0.00107617	6.09544e-05	6.09544e-05	0.212737	0.206513	0.367026				EU28 - low income	0.00834466	[0.0059 - 0.056]	0.203317	[0.20 - 0.31]	0.00107617	[0.0001 - 0.000]	0.212737	[0.21 - 0.4]
	US	0.00915189	0.01211	0.0823016	0.245653	0.180884	0.376091	0.000208951	0.00068892	0.0120778	0.255014	0.193683	0.47047				US	0.00915189	[0.0092 - 0.082]	0.245653	[0.18 - 0.38]	< 0.001		0.255014	[0.19 - 0.47]	Share leakage min	0.223842
	Japan	0.00229214	0.00277583	0.0155281	0.0613695	0.0625333	0.145884	5.94972e-05	0.000159522	0.00279665	0.0637212	0.0654687	0.164208				Japan	0.00229214	[0.0023 - 0.016]	0.0613695	[0.061 - 0.15]	< 0.001		0.0637212	[0.065 - 0.16]	Share leakage mean	0.402314
	China	0.0940225	0.123175	0.248953	1.26965	0.710072	2.22118	0.0150714	0.0207185	0.0450823	1.37874	0.853966	2.51521				China	0.0940225	[0.094 - 0.25]	1.26965	[0.71 - 2.2]	0.0150714	[0.021 - 0.045]	1.37874	[0.85 - 2.5]	Share leakage max	0.617626
	India	0.24164	0.207655	0.23646	1.50335	1.36998	1.5888	0.0395839	0.0339183	0.0387203	1.78457	1.61155	1.86398				India	0.24164	[0.21 - 0.24]	1.50335	[1.4 - 1.6]	0.0395839	[0.034 - 0.039]	1.78457	[1.6 - 1.9]
	Brazil	0.0247418	0.00440499	0.0444817	0.230424	0.0829845	0.375627	0.00393253	0.00054221	0.00722334	0.259098	0.0879317	0.427332				Brazil	0.0247418	[0.0044 - 0.044]	0.230424	[0.08 - 0.38]	0.00393253	[< 0.001 - 0.0072]	0.259098	[0.088 - 0.43]
	Rest of the world	0.366008	0.122073	0.508053	3.45616	1.21236	4.90249	0.0632637	0.0200247	0.0884419	3.88544	1.35446	5.49898				Rest of the world	0.366008	[0.12 - 0.51]	3.45616	[1.2 - 4.9]	0.0632637	[0.020 - 0.088]	3.88544	[1.4 - 5.5]
																Data for figures			Cotton	Synthetic	Synthetic vs. cotton
																		min leakage	0.5	4.27	3.13971
																		average leakage	0.767031	7.43552	9.6939					Secondary leakage represents		0.166345
																		max leakage	1.36	10.67	21.34
																	in t			Total leakage from synthetic garments	Leakage primary market	Share of primary market	Leakage secondary market	Share of secondary market				Total leakage from cotton garments	Leakage primary market	Share of primary market	Leakage secondary market	Share of secondary market
																		Plastic leakage - related to primary market	EU28 - high income	465595	33636.8	0.0722448	431958	0.927755		Plastic leakage - related to primary market	EU28 - high income	20829.9
																			EU28 - low income	203317	46141.4	0.226944	157175	0.773056			EU28 - low income	8344.66
																			US	245653	50098.4	0.20394	195555	0.79606			US	9151.89
																			Japan	61369.5	12404.7	0.202132	48964.8	0.797868			Japan	2292.14
																			China	1.26965e+06	1.12935e+06	0.889501	140295	0.110499			China	94022.5
																			India	1.50335e+06	1.46878e+06	0.977003	34572.5	0.022997			India	241640
																			Brazil	230424	230422	0.99999	2.41357	1.04745e-05			Brazil	24741.8
																			Rest of the world	3.45616e+06	3.06068e+06	0.885571	395485	0.114429			Rest of the world	366008
																Synthetic										Cotton
																	in Mt			Total leakage from synthetic garments	Leakage primary market	Share of primary market	Leakage secondary market	Share of secondary market				Total leakage from cotton garments	Leakage primary market	Share of primary market	Leakage secondary market	Share of secondary market
																		Plastic leakage - related to primary market	EU28 - high income	0.465595	0.0336368	0.0722448	0.431958	0.927755		Plastic leakage - related to primary market	EU28 - high income	0.0208299
																			EU28 - low income	0.203317	0.0461414	0.226944	0.157175	0.773056			EU28 - low income	0.00834466
																			US	0.245653	0.0500984	0.20394	0.195555	0.79606			US	0.00915189
																			Japan	0.0613695	0.0124047	0.202132	0.0489648	0.797868			Japan	0.00229214
																			China	1.26965	1.12935	0.889501	0.140295	0.110499			China	0.0940225
																			India	1.50335	1.46878	0.977003	0.0345725	0.022997			India	0.24164
																			Brazil	0.230424	0.230422	0.99999	2.41357e-06	1.04745e-05			Brazil	0.0247418
																			Rest of the world	3.45616	3.06068	0.885571	0.395485	0.114429			Rest of the world	0.366008
																Summary
																Synthetic								Cotton
																	in Mt			Total leakage from synthetic garments	Share of primary market	Share of secondary market					Total leakage from cotton garments	Share of primary market	Share of secondary market
																		Plastic leakage - related to primary market	EU28 - high income	0.465595	0.0722448	0.927755			Plastic leakage - related to primary market	EU28 - high income	0.0208299	1	0
																			EU28 - low income	0.203317	0.226944	0.773056				EU28 - low income	0.00834466	1	0
																			US	0.245653	0.20394	0.79606				US	0.00915189	1	0
																			Japan	0.0613695	0.202132	0.797868				Japan	0.00229214	1	0
																			China	1.26965	0.889501	0.110499				China	0.0940225	1	0
																			India	1.50335	0.977003	0.022997				India	0.24164	1	0
																			Brazil	0.230424	0.99999	1.04745e-05				Brazil	0.0247418	1	0
																			Rest of the world	3.45616	0.885571	0.114429				Rest of the world	0.366008	1	0

## Sheet: Graphs waste
Plastic waste - Focus on synthetic garments
	Polulation in primary market in million inhab.	Synthetic apparel consumption in kg / pers	Total waste from synthetic in t /y	Total waste from synthetic in Mt / y
EU - high income	276.8	6.92286	2.428e+06	2.428
EU - low income	160.8	3.94684	804142	0.804142
US	329.065	6.69633	2.792e+06	2.792
Japan	126.86	4.32135	694611	0.694611
China	1433.78	1.7595	3.19647e+06	3.19647
China - lower end	1433.78	1.7595	2.62887e+06	2.62887
China - higher end	1433.78	1.7595	3.76407e+06	3.76407
India	1366.42	1.35896	2.3528e+06	2.3528
Brazil	211.05	2.41681	646285	0.646285
Rest of the world	4156.02	1.09334	5.5347e+06	5.5347
Rest of the world - lower end	4156.02	1.09334	5.29145e+06	5.29145
Rest of the world - higher end	4156.02	1.09334	5.77796e+06	5.77796
	Waste from production country and primary market (in t/y)	Waste from secondary market (in t/y)	Waste from production country and primary market (in Mt/y)	Waste from secondary market (in Mt/y)	Total waste generated per market (in Mt/y)	Total waste generated per market - low end (in Mt/y)	Total waste generated per market - high end (in Mt/y)	Negative error bar value	Positive error bar value
China	2.67081e+06	151095	3.04537	0.151095	3.19647	2.62887	3.76407	0.567597	0.567597
US	2.13865e+06	325334	2.46667	0.325334	2.792
EU - high income	1.44794e+06	687112	1.74089	0.687112	2.428
EU - low income	519843	187273	0.616869	0.187273	0.804142
India	2.04071e+06	35678.1	2.31713	0.0356781	2.3528
Japan	483036	129970	0.564642	0.12997	0.694611
Brazil	570353	2.76133	0.646282	2.76133e-06	0.646285
Rest of the world	4.45134e+06	433124	5.10158	0.433124	5.5347	5.29145	5.77796	0.243256	0.243256

## Sheet: Graphs leakage
Plastic leakage - focus on synthetic garments
	Population in primary market in million inhab.	Synthetic apparel consumption in kg / pers	Plastic waste per market in Mt	MWI for textile	Total leakage from synthetic in t /y	Total leakage from synthetic in Mt/y
EU - high income	276.8	6.92286	2.428	0	465595	0.465595
EU - low income	160.8	3.94684	0.804142	0.078	203317	0.203317
US	329.065	6.69633	2.792	0.016	245653	0.245653
Japan	126.86	4.32135	0.694611	0.001	61369.5	0.0613695
China	1433.78	1.7595	3.19647	0.43	1.26965e+06	1.26965
India	1366.42	1.35896	2.3528	0.68	1.50335e+06	1.50335
Brazil	211.05	2.41681	0.646285	0.4	230424	0.230424
Rest of the world	4156.02	1.09334	5.5347	0.68	3.45616e+06	3.45616
	Leakage from production country and primary market (in t/y)	Leakage from secondary market (in t/y)	Total leakage generated per market (in t/y)	Leakage from production country and primary market (in Mt/y)	Leakage from secondary market (in Mt/y)	Total leakage generated per market (in Mt/y)	Total leakage generated per market - low end (in Mt/y)	Total leakage generated per market - high end (in Mt/y)	Lower wisker value	Higher wisker value
India	1.46878e+06	34572.5	1.50335e+06	1.46878	0.0345725	1.50335	1.36998	1.5888	0.133372	0.0854477
China	1.12935e+06	140295	1.26965e+06	1.12935	0.140295	1.26965	0.710072	2.22118	0.559578	0.951528
EU - high income	33636.8	431958	465595	0.0336368	0.431958	0.465595	0.425494	0.816286	0.0401004	0.350691
EU - low income	46141.4	157175	203317	0.0461414	0.157175	0.203317	0.20051	0.311308	0.00280681	0.107992
US	50098.4	195555	245653	0.0500984	0.195555	0.245653	0.180884	0.376091	0.0647696	0.130438
Brazil	230422	2.41357	230424	0.230422	2.41357e-06	0.230424	0.0829845	0.375627	0.14744	0.145203
Japan	12404.7	48964.8	61369.5	0.0124047	0.0489648	0.0613695	0.0625333	0.145884	-0.00116377	0.084514
Rest of the world	3.06068e+06	395485	3.45616e+06	3.06068	0.395485	3.45616	1.21236	4.90249	2.2438	1.44632

## Sheet: Results_mean
RESULTS BY GEOGRAPHY
LEAKAGE
	COTTON
	Plastic leakage in metric tonnes per year
				Location of release
			Total	Undefined	EU - high income	EU - low income	US	Japan	China	India	Brazil
			767031	385874	15010.4	6075.91	0	53.7427	100290	236406	23303.9
EU - high income	EU - high income	Total lifecycle	20829.9	4128.03	15010.4	0	0	0	1686.92	0	0
EU - high income		Production	5014.51	3328.5	0	0	0	0	1686.01	0	0
EU - high income		Manufacturing	27.827	22.3783	0	0	0	0	0.910507	0	0
EU - high income		Use	0	0	0	0	0	0	0	0	0
EU - high income		End-of-life	15010.4	0	15010.4	0	0	0	0	0	0
EU - high income		Transport	777.151	777.151	0	0	0	0	0	0	0
EU - low income	EU - low income	Total lifecycle	8344.66	1606.84	0	6075.91	0	0	656.849	0.522124	0
EU - low income		Production	1952.54	1296.05	0	0	0	0	656.494	0	0
EU - low income		Manufacturing	13.6064	8.19148	0	0	0	0	0.354531	0.522124	0
EU - low income		Use	0	0	0	0	0	0	0	0	0
EU - low income		End-of-life	6075.91	0	0	6075.91	0	0	0	0	0
EU - low income		Transport	302.606	302.606	0	0	0	0	0	0	0
US	US	Total lifecycle	9151.89	5381.91	0	0	0	0	3763.13	0	0
US		Production	8049.57	4288.47	0	0	0	0	3761.1	0	0
US		Manufacturing	9.54715	0.66262	0	0	0	0	2.03113	0	0
US		Use	0	0	0	0	0	0	0	0	0
US		End-of-life	0	0	0	0	0	0	0	0	0
US		Transport	1092.78	1092.78	0	0	0	0	0	0	0
Japan	Japan	Total lifecycle	2292.14	751.775	0	0	0	53.7427	1485.73	0	0
Japan		Production	2038.13	553.2	0	0	0	0	1484.93	0	0
Japan		Manufacturing	1.73451	0.0414537	0	0	0	0	0.801919	0	0
Japan		Use	0	0	0	0	0	0	0	0	0
Japan		End-of-life	53.7427	0	0	0	0	53.7427	0	0	0
Japan		Transport	198.534	198.534	0	0	0	0	0	0	0
China	China	Total lifecycle	94022.5	1324.68	0	0	0	0	92697.9	0	0
China		Production	16385.2	332.401	0	0	0	0	16052.8	0	0
China		Manufacturing	8.66914	0	0	0	0	0	8.66914	0	0
China		Use	0	0	0	0	0	0	0	0	0
China		End-of-life	76636.3	0	0	0	0	0	76636.3	0	0
China		Transport	992.278	992.278	0	0	0	0	0	0	0
India	India	Total lifecycle	241640	5234.65	0	0	0	0	0	236405	0
India		Production	4346.58	4346.58	0	0	0	0	0	0	0
India		Manufacturing	7.75876	0	0	0	0	0	0	7.75876	0
India		Use	0	0	0	0	0	0	0	0	0
India		End-of-life	236397	0	0	0	0	0	0	236397	0
India		Transport	888.076	888.076	0	0	0	0	0	0	0
Brazil	Brazil	Total lifecycle	24741.8	1437.89	0	0	0	0	0	0	23303.9
Brazil		Production	1193.95	1193.95	0	0	0	0	0	0	0
Brazil		Manufacturing	2.13123	0	0	0	0	0	0	0	2.13123
Brazil		Use	0	0	0	0	0	0	0	0	0
Brazil		End-of-life	23301.8	0	0	0	0	0	0	0	23301.8
Brazil		Transport	243.943	243.943	0	0	0	0	0	0	0
Rest of the world	Rest of the world	Total lifecycle	366008	366008	0	0	0	0	0	0	0
Rest of the world		Production	9429.43	9429.43	0	0	0	0	0	0	0
Rest of the world		Manufacturing	16.8318	16.8318	0	0	0	0	0	0	0
Rest of the world		Use	0	0	0	0	0	0	0	0	0
Rest of the world		End-of-life	354636	354636	0	0	0	0	0	0	0
Rest of the world		Transport	1926.58	1926.58	0	0	0	0	0	0	0
	SYNTHETIC							0.262438
	Plastic leakage in metric tonnes per year
				Location of release
			Total	Undefined	EU - high income	EU - low income	US	Japan	China	India	Brazil	Pakistan	United Arab Emirates	Tunisia	Turkey	Ukraine	Cameroon	Togo	Russia	Ghana	Belarus	Benin	Guinea	Kenya	Nigeria	Niger	Senegal	Oman	Mali	Angola	Congo	Morocco	Chile	Uganda	Congo, DRC	Tanzania	Madagascar	Mozambique	Cote d'Ivoire	Jordan	Djibouti	Burkina Faso	South Africa	Canada	Guatemala	Honduras	Dominican Republic	Nicaragua	Mexico
	Total		7.43552e+06	3.56337e+06	23392.2	57304	38351.1	13929.9	1.13503e+06	1.51568e+06	229667	139507	60858.6	40652.9	17493.5	29136.7	30431.6	30129.6	17138.2	48352	4924.16	19642.1	16655.8	49634.7	29221.9	7994.05	11710.4	5664.89	5967.33	21820.5	5311.05	4489.66	5850.49	10068.4	14896.7	20910.9	9886.15	9460.58	8472.19	178.572	3385.13	3549.69	1822.16	632.204	31293.6	15821.7	18397.8	10460	2863.61
				0.108733	0.0502415	0.0312623	0	0	0.00622024	0.026496	0	0.166371	0.0746531	0.0802318	0.0306251	0.028355	0.0522637	0.0317515	0.0206268	0.0775638	0.00574846	0.0187308	0.0207781	0.0192634	0.031921	0.00853978	0.0163799	0.012167	0.00777475	0.00880676	0.00757931	0.00771906	0.0017505	0	0.00879997	0	0.00935718	0	0.0105545	0	0	0.007624	0.00391362	0	0	0	0	0	0
EU - high income	EU - high income	Total lifecycle	465595	50625.5	23392.2	14555.6	0	0	2896.11	12336.4	0	77461.3	34758.1	37355.5	14258.9	13201.9	24333.7	14783.3	9603.73	36113.3	2676.45	8720.95	9674.18	8968.92	14862.3	3976.08	7626.39	5664.89	3619.88	4100.38	3528.89	3593.95	815.026	0	4097.22	0	4356.66	0	4914.14	0	0	3549.69	1822.16	0	0	0	0	0	0
EU - high income		Production	2112.36	2112.36	0	0	0	0	0	0	0	0	0	0	0	0	0	0	0	0	0	0	0	0	0	0	0	0	0	0	0	0	0	0	0	0	0	0	0	0	0	0	0	0	0	0	0	0	0
EU - high income		Manufacturing	7431.12	1184	0	0	0	0	2896.11	0	0	0	0	0	0	0	0	0	0	0	0	0	0	0	0	0	0	0	0	0	0	0	0	0	0	0	0	0	0	0	0	0	0	0	0	0	0	0	0
EU - high income		Use	4416.2	0	4416.2	0	0	0	0	0	0	0	0	0	0	0	0	0	0	0	0	0	0	0	0	0	0	0	0	0	0	0	0	0	0	0	0	0	0	0	0	0	0	0	0	0	0	0	0
EU - high income		End-of-life	16161.1	0	16161.1	0	0	0	0	0	0	0	0	0	0	0	0	0	0	0	0	0	0	0	0	0	0	0	0	0	0	0	0	0	0	0	0	0	0	0	0	0	0	0	0	0	0	0	0
EU - high income		Second life use	4445.1	126.878	2814.94	417.721	0	0	0	44.1147	0	189.837	116.041	119.806	63.0003	51.7543	67.6589	36.4529	23.3271	99.0439	20.1465	23.694	23.9592	22.5412	40.1793	9.87612	18.5827	13.4398	9.07957	10.5883	9.83731	11.212	10.1736	0	10.2104	0	10.629	0	12.1543	0	0	9.1892	9.04067	0	0	0	0	0	0
EU - high income		Second life EOL	430328	46501.2	0	14137.8	0	0	0	12292.3	0	77271.5	34642	37235.7	14195.9	13150.2	24266.1	14746.9	9580.4	36014.2	2656.3	8697.26	9650.22	8946.38	14822.1	3966.2	7607.81	5651.45	3610.8	4089.79	3519.05	3582.74	804.852	0	4087.01	0	4346.03	0	4901.99	0	0	3540.5	1813.12	0	0	0	0	0	0
EU - high income		Transport	701.129	701.129	0	0	0	0	0	0	0	0	0	0	0	0	0	0	0	0	0	0	0	0	0	0	0	0	0	0	0	0	0	0	0	0	0	0	0	0	0	0	0	0	0	0	0	0	0
				0.0556306	1.98651e-08	0.210256	0	0	0.00471765	0.0180356	0	0.167068	0.0487903	0.0043938	0.00852175	0.0732922	0.0174414	0.0691039	0.0370579	0.0280326	0.0110552	0.0440017	0.0111805	0.0241526	0.0273213	0.0197621	0.00505375	0	0.0115458	0.00794607	0.00745317	0.0044055	0.000927515	0.0150148	0	0.0159346	0	0.00822199	0.0062752	0	0.0166496	0	0	0	0	0	0	0	0
EU - low income	EU - low income	Total lifecycle	203317	11310.6	0.0040389	42748.5	0	0	959.177	3666.93	0	33967.7	9919.88	893.333	1732.61	14901.5	3546.12	14050	7534.48	5699.49	2247.71	8946.29	2273.19	4910.62	5554.88	4017.97	1027.51	0	2347.44	1615.57	1515.35	895.712	188.579	3052.76	0	3239.76	0	1671.67	1275.85	0	3385.13	0	0	0	0	0	0	0	0
EU - low income		Production	699.603	699.603	0	0	0	0	0	0	0	0	0	0	0	0	0	0	0	0	0	0	0	0	0	0	0	0	0	0	0	0	0	0	0	0	0	0	0	0	0	0	0	0	0	0	0	0	0
EU - low income		Manufacturing	2461.15	392.135	0	0	0	0	959.177	0	0	0	0	0	0	0	0	0	0	0	0	0	0	0	0	0	0	0	0	0	0	0	0	0	0	0	0	0	0	0	0	0	0	0	0	0	0	0	0
EU - low income		Use	1462.62	0	0	1462.62	0	0	0	0	0	0	0	0	0	0	0	0	0	0	0	0	0	0	0	0	0	0	0	0	0	0	0	0	0	0	0	0	0	0	0	0	0	0	0	0	0	0	0
EU - low income		End-of-life	40260.7	0	0	40260.7	0	0	0	0	0	0	0	0	0	0	0	0	0	0	0	0	0	0	0	0	0	0	0	0	0	0	0	0	0	0	0	0	0	0	0	0	0	0	0	0	0	0	0
EU - low income		Second life use	1475.44	27.1743	0.0040389	1025.15	0	0	0	13.1129	0	83.2458	33.1177	2.86508	7.65523	58.417	9.85984	34.6446	18.301	15.6314	16.9192	24.3062	5.62982	12.3417	15.0173	9.98017	2.50366	0	5.88797	4.17185	4.22428	2.79433	2.35394	7.82047	0	7.91437	0	4.10627	3.1556	0	9.28533	0	0	0	0	0	0	0	0
EU - low income		Second life EOL	156725	9959.49	0	0	0	0	0	3653.82	0	33884.5	9886.76	890.468	1724.96	14843.1	3536.26	14015.3	7516.18	5683.86	2230.79	8921.98	2267.56	4898.27	5539.86	4007.99	1025.01	0	2341.56	1611.4	1511.13	892.918	186.225	3044.94	0	3231.85	0	1667.56	1272.7	0	3375.85	0	0	0	0	0	0	0	0
EU - low income		Transport	232.21	232.21	0	0	0	0	0	0	0	0	0	0	0	0	0	0	0	0	0	0	0	0	0	0	0	0	0	0	0	0	0	0	0	0	0	0	0	0	0	0	0	0	0	0	0	0	0
				0.101291	0	0	0.156119	0	0.011314	0.119084	0	0.0590235	0.0347231	0.00978656	0	0.00420615	0	0	0	0	0	0	0.00778065	0.0143713	0	0	0.0124423	0	0	0.0131088	0	0	0.0194216	0	0.0239522	0.0125809	0	0	0	0	0	0	0	0.00257356	0.127389	0.0644067	0.0748934	0.0425802	0.0116571
US	US	Total lifecycle	245653	24882.5	0	0	38351.1	0	2779.33	29253.5	0	14499.3	8529.85	2404.1	0	1033.26	0	0	0	0	0	0	1911.34	3530.37	0	0	3056.5	0	0	3220.21	0	0	4770.97	0	5883.94	3090.55	0	0	0	0	0	0	0	632.204	31293.6	15821.7	18397.8	10460	2863.61
US		Production	2429.04	2429.04	0	0	0	0	0	0	0	0	0	0	0	0	0	0	0	0	0	0	0	0	0	0	0	0	0	0	0	0	0	0	0	0	0	0	0	0	0	0	0	0	0	0	0	0	0
US		Manufacturing	8512.04	765.048	0	0	0	0	2779.33	0	0	0	0	0	0	0	0	0	0	0	0	0	0	0	0	0	0	0	0	0	0	0	0	0	0	0	0	0	0	0	0	0	0	0	0	0	0	0	0
US		Use	3932.82	0	0	0	3932.82	0	0	0	0	0	0	0	0	0	0	0	0	0	0	0	0	0	0	0	0	0	0	0	0	0	0	0	0	0	0	0	0	0	0	0	0	0	0	0	0	0	0
US		End-of-life	30051.1	0	0	0	30051.1	0	0	0	0	0	0	0	0	0	0	0	0	0	0	0	0	0	0	0	0	0	0	0	0	0	0	0	0	0	0	0	0	0	0	0	0	0	0	0	0	0	0
US		Second life use	5141.58	56.8215	0	0	4367.2	0	0	104.61	0	35.534	28.4771	7.71039	0	4.05057	0	0	0	0	0	0	4.73366	8.87273	0	0	7.44755	0	0	8.31549	0	0	59.5538	0	14.6629	7.54986	0	0	0	0	0	0	0	119.299	90.029	51.4529	46.9221	27.7322	25.1459
US		Second life EOL	194781	20825.3	0	0	0	0	0	29148.9	0	14463.8	8501.37	2396.39	0	1029.21	0	0	0	0	0	0	1906.61	3521.49	0	0	3049.05	0	0	3211.9	0	0	4711.42	0	5869.28	3083	0	0	0	0	0	0	0	512.905	31203.5	15770.3	18350.9	10432.2	2838.46
US		Transport	806.241	806.241	0	0	0	0	0	0	0	0	0	0	0	0	0	0	0	0	0	0	0	0	0	0	0	0	0	0	0	0	0	0	0	0	0	0	0	0	0	0	0	0	0	0	0	0	0
				0.0602109	0	0	0	0.154498	0.0451685	0.0386082	0	0.0595633	0	0	0	0	0	0	0	0	0	0	0	0	0	0	0	0	0	0	0	0	0	0	0	0	0	0	0	0	0	0	0	0	0	0	0	0	0
Japan	Japan	Total lifecycle	61369.5	3695.11	0	0	0	9481.48	2771.97	2369.37	0	3655.37	0	0	0	0	0	0	0	0	0	0	0	0	0	0	0	0	0	0	0	0	0	0	0	0	0	0	0	0	0	0	0	0	0	0	0	0	0
Japan		Production	604.312	604.312	0	0	0	0	0	0	0	0	0	0	0	0	0	0	0	0	0	0	0	0	0	0	0	0	0	0	0	0	0	0	0	0	0	0	0	0	0	0	0	0	0	0	0	0	0
Japan		Manufacturing	2118.35	28.362	0	0	0	0	1326.99	0	0	0	0	0	0	0	0	0	0	0	0	0	0	0	0	0	0	0	0	0	0	0	0	0	0	0	0	0	0	0	0	0	0	0	0	0	0	0	0
Japan		Use	923.815	0	0	0	0	923.815	0	0	0	0	0	0	0	0	0	0	0	0	0	0	0	0	0	0	0	0	0	0	0	0	0	0	0	0	0	0	0	0	0	0	0	0	0	0	0	0	0
Japan		End-of-life	7593.07	0	0	0	0	7593.07	0	0	0	0	0	0	0	0	0	0	0	0	0	0	0	0	0	0	0	0	0	0	0	0	0	0	0	0	0	0	0	0	0	0	0	0	0	0	0	0	0
Japan		Second life use	1276.02	7.78729	0	0	0	964.596	7.90698	8.4728	0	8.95834	0	0	0	0	0	0	0	0	0	0	0	0	0	0	0	0	0	0	0	0	0	0	0	0	0	0	0	0	0	0	0	0	0	0	0	0	0
Japan		Second life EOL	48653.4	2854.07	0	0	0	0	1437.08	2360.89	0	3646.41	0	0	0	0	0	0	0	0	0	0	0	0	0	0	0	0	0	0	0	0	0	0	0	0	0	0	0	0	0	0	0	0	0	0	0	0	0
Japan		Transport	200.582	200.582	0	0	0	0	0	0	0	0	0	0	0	0	0	0	0	0	0	0	0	0	0	0	0	0	0	0	0	0	0	0	0	0	0	0	0	0	0	0	0	0	0	0	0	0	0
				0.0089445	0	0	0	0	0.88656	0.00159548	0	0.00781554	0.00110572	0	0.00118303	0	0.00200983	0.00102101	0	0.00467281	0	0.00155546	0.00201557	0.0223881	0.0069348	0	0	0	0	0.00936581	0	0	0	0.00246638	0.00152869	0.00997937	0.00409094	0.00532355	0.0017975	0	0	0	0	0	0	0	0	0	0
China - mean	China - mean	Total lifecycle	1.26965e+06	11356.4	0	0	0	0	1.12562e+06	2025.7	0	9923.01	1403.88	0	1502.03	0	2551.79	1296.32	0	5932.84	0	1974.89	2559.07	28425.1	8804.77	0	0	0	0	11891.3	0	0	0	3131.44	1940.9	12670.3	5194.07	6759.05	2282.2	0	0	0	0	0	0	0	0	0	0
China - mean		Production	2780.93	2780.93	0	0	0	0	0	0	0	0	0	0	0	0	0	0	0	0	0	0	0	0	0	0	0	0	0	0	0	0	0	0	0	0	0	0	0	0	0	0	0	0	0	0	0	0	0
China - mean		Manufacturing	9691.55	29.8188	0	0	0	0	9661.73	0	0	0	0	0	0	0	0	0	0	0	0	0	0	0	0	0	0	0	0	0	0	0	0	0	0	0	0	0	0	0	0	0	0	0	0	0	0	0	0
China - mean		Use	5044.34	0	0	0	0	0	5044.34	0	0	0	0	0	0	0	0	0	0	0	0	0	0	0	0	0	0	0	0	0	0	0	0	0	0	0	0	0	0	0	0	0	0	0	0	0	0	0	0
China - mean		End-of-life	1.1053e+06	0	0	0	0	0	1.1053e+06	0	0	0	0	0	0	0	0	0	0	0	0	0	0	0	0	0	0	0	0	0	0	0	0	0	0	0	0	0	0	0	0	0	0	0	0	0	0	0	0
China - mean		Second life use	5980.63	20.7416	0	0	0	0	5613.41	7.24385	0	24.3186	4.68689	0	6.63643	0	7.09514	3.19648	0	16.2713	0	5.36558	6.33783	71.4396	23.8032	0	0	0	0	30.7067	0	0	0	8.02203	4.83675	30.9521	12.6721	16.6029	5.64461	0	0	0	0	0	0	0	0	0	0
China - mean		Second life EOL	139928	7601.86	0	0	0	0	0	2018.45	0	9898.69	1399.19	0	1495.39	0	2544.69	1293.12	0	5916.57	0	1969.52	2552.73	28353.6	8780.96	0	0	0	0	11860.6	0	0	0	3123.42	1936.06	12639.4	5181.4	6742.45	2276.55	0	0	0	0	0	0	0	0	0	0
China - mean		Transport	923.038	923.038	0	0	0	0	0	0	0	0	0	0	0	0	0	0	0	0	0	0	0	0	0	0	0	0	0	0	0	0	0	0	0	0	0	0	0	0	0	0	0	0	0	0	0	0	0
				0.00304383	0	0	0	0.00295903	0	0.975175	0	0	0.00415537	0	0	0	0	0	0	0.000403351	0	0	0.000158338	0.00252749	0	0	0	0	0	0.000659988	0.000177481	0	5.04964e-05	0.00258367	0.00197768	0.00127069	0.000223119	0.000685047	0	0.000118783	0	0	0	0	0	0	0	0	0
India	India	Total lifecycle	1.50335e+06	4575.94	0	0	0	4448.46	0	1.46603e+06	0	0	6246.97	0	0	0	0	0	0	606.377	0	0	238.037	3799.7	0	0	0	0	0	992.193	266.815	0	75.9137	3884.16	2973.15	1910.29	335.425	1029.86	0	178.572	0	0	0	0	0	0	0	0	0
India		Production	2046.94	2046.94	0	0	0	0	0	0	0	0	0	0	0	0	0	0	0	0	0	0	0	0	0	0	0	0	0	0	0	0	0	0	0	0	0	0	0	0	0	0	0	0	0	0	0	0	0
India		Manufacturing	7256.73	21.9486	0	0	0	0	0	7234.79	0	0	0	0	0	0	0	0	0	0	0	0	0	0	0	0	0	0	0	0	0	0	0	0	0	0	0	0	0	0	0	0	0	0	0	0	0	0	0
India		Use	4531.56	0	0	0	0	0	0	4531.56	0	0	0	0	0	0	0	0	0	0	0	0	0	0	0	0	0	0	0	0	0	0	0	0	0	0	0	0	0	0	0	0	0	0	0	0	0	0	0
India		End-of-life	1.45426e+06	0	0	0	0	0	0	1.45426e+06	0	0	0	0	0	0	0	0	0	0	0	0	0	0	0	0	0	0	0	0	0	0	0	0	0	0	0	0	0	0	0	0	0	0	0	0	0	0	0
India		Second life use	4530.37	4.97312	0	0	0	4444.94	0	0	0	0	20.8556	0	0	0	0	0	0	1.66305	0	0	0.589527	9.54964	0	0	0	0	0	2.56212	0.743789	0	0.947595	9.95034	7.40914	4.66661	0.818345	2.52975	0	0.678569	0	0	0	0	0	0	0	0	0
India		Second life EOL	30042.1	1822.67	0	0	0	3.51257	0	0	0	0	6226.11	0	0	0	0	0	0	604.714	0	0	237.448	3790.15	0	0	0	0	0	989.631	266.072	0	74.9661	3874.21	2965.74	1905.62	334.607	1027.34	0	177.893	0	0	0	0	0	0	0	0	0
India		Transport	679.415	679.415	0	0	0	0	0	0	0	0	0	0	0	0	0	0	0	0	0	0	0	0	0	0	0	0	0	0	0	0	0	0	0	0	0	0	0	0	0	0	0	0	0	0	0	0	0
				0.00327689	0	0	1.82899e-08	4.39403e-10	0	0	0.996713	0	0	0	0	0	0	0	0	0	0	0	0	0	0	0	0	0	0	3.43425e-06	0	0	0	0	6.3654e-06	0	0	0	0	0	0	0	0	0	0	0	0	0	0
Brazil	Brazil	Total lifecycle	230424	755.074	0	0	0.00421444	0.000101249	0	0	229667	0	0	0	0	0	0	0	0	0	0	0	0	0	0	0	0	0	0	0.791334	0	0	0	0	1.46674	0	0	0	0	0	0	0	0	0	0	0	0	0	0
Brazil		Production	562.268	562.268	0	0	0	0	0	0	0	0	0	0	0	0	0	0	0	0	0	0	0	0	0	0	0	0	0	0	0	0	0	0	0	0	0	0	0	0	0	0	0	0	0	0	0	0	0
Brazil		Manufacturing	1959.42	6.02899	0	0	0	0	0	0	1953.39	0	0	0	0	0	0	0	0	0	0	0	0	0	0	0	0	0	0	0	0	0	0	0	0	0	0	0	0	0	0	0	0	0	0	0	0	0	0
Brazil		Use	1206.68	0	0	0	0	0	0	0	1206.68	0	0	0	0	0	0	0	0	0	0	0	0	0	0	0	0	0	0	0	0	0	0	0	0	0	0	0	0	0	0	0	0	0	0	0	0	0	0
Brazil		End-of-life	225300	0	0	0	0	0	0	0	225300	0	0	0	0	0	0	0	0	0	0	0	0	0	0	0	0	0	0	0	0	0	0	0	0	0	0	0	0	0	0	0	0	0	0	0	0	0	0
Brazil		Second life use	1206.68	0.000411379	0	0	0	0.000101249	0	0	1206.67	0	0	0	0	0	0	0	0	0	0	0	0	0	0	0	0	0	0	0.00204344	0	0	0	0	0.00365515	0	0	0	0	0	0	0	0	0	0	0	0	0	0
Brazil		Second life EOL	2.40736	0.150772	0	0	0.00421444	0	0	0	0	0	0	0	0	0	0	0	0	0	0	0	0	0	0	0	0	0	0	0.78929	0	0	0	0	1.46309	0	0	0	0	0	0	0	0	0	0	0	0	0	0
Brazil		Transport	186.626	186.626	0	0	0	0	0	0	0	0	0	0	0	0	0	0	0	0	0	0	0	0	0	0	0	0	0	0	0	0	0	0	0	0	0	0	0	0	0	0	0	0	0	0	0	0	0
				1	0	0	0	0	0	0	0	0	0	0	0	0	0	0	0	0	0	0	0	0	0	0	0	0	0	0	0	0	0	0	0	0	0	0	0	0	0	0	0	0	0	0	0	0	0
Rest of the world	Rest of the world - mean	Total lifecycle	3.45616e+06	3.45616e+06	0	0	0	0	0	0	0	0	0	0	0	0	0	0	0	0	0	0	0	0	0	0	0	0	0	0	0	0	0	0	0	0	0	0	0	0	0	0	0	0	0	0	0	0	0
Rest of the world		Production	4815.19	4815.19	0	0	0	0	0	0	0	0	0	0	0	0	0	0	0	0	0	0	0	0	0	0	0	0	0	0	0	0	0	0	0	0	0	0	0	0	0	0	0	0	0	0	0	0	0
Rest of the world		Manufacturing	17022.6	17022.6	0	0	0	0	0	0	0	0	0	0	0	0	0	0	0	0	0	0	0	0	0	0	0	0	0	0	0	0	0	0	0	0	0	0	0	0	0	0	0	0	0	0	0	0	0
Rest of the world		Use	10333.9	10333.9	0	0	0	0	0	0	0	0	0	0	0	0	0	0	0	0	0	0	0	0	0	0	0	0	0	0	0	0	0	0	0	0	0	0	0	0	0	0	0	0	0	0	0	0	0
Rest of the world		End-of-life	3.02691e+06	3.02691e+06	0	0	0	0	0	0	0	0	0	0	0	0	0	0	0	0	0	0	0	0	0	0	0	0	0	0	0	0	0	0	0	0	0	0	0	0	0	0	0	0	0	0	0	0	0
Rest of the world		Second life use	10495.6	10495.6	0	0	0	0	0	0	0	0	0	0	0	0	0	0	0	0	0	0	0	0	0	0	0	0	0	0	0	0	0	0	0	0	0	0	0	0	0	0	0	0	0	0	0	0	0
Rest of the world		Second life EOL	384989	384989	0	0	0	0	0	0	0	0	0	0	0	0	0	0	0	0	0	0	0	0	0	0	0	0	0	0	0	0	0	0	0	0	0	0	0	0	0	0	0	0	0	0	0	0	0
Rest of the world		Transport	1598.25	1598.25	0	0	0	0	0	0	0	0	0	0	0	0	0	0	0	0	0	0	0	0	0	0	0	0	0	0	0	0	0	0	0	0	0	0	0	0	0	0	0	0	0	0	0	0	0
	OTHER FIBERS
	Plastic leakage in metric tonnes per year
				Location of release
			Total	Undefined	EU - high income	EU - low income	US	Japan	China	India	Brazil
			126212	64208.1	2838.8	1015.22	0	11.1138	14844.9	39409.4	3884.6
EU - high income	EU - high income	Total lifecycle	3015.99	177.186	2838.8	0	0	0	0	0	0
EU - high income		Production	34.6141	34.6141	0	0	0	0	0	0	0
EU - high income		Manufacturing	3.97863	3.97863	0	0	0	0	0	0	0
EU - high income		Use	0	0	0	0	0	0	0	0	0
EU - high income		End-of-life	2838.8	0	2838.8	0	0	0	0	0	0
EU - high income		Transport	138.593	138.593	0	0	0	0	0	0	0
EU - low income	EU - low income	Total lifecycle	1076.17	60.9544	0	1015.22	0	0	0	0	0
EU - low income		Production	11.9077	11.9077	0	0	0	0	0	0	0
EU - low income		Manufacturing	1.36871	1.36871	0	0	0	0	0	0	0
EU - low income		Use	0	0	0	0	0	0	0	0	0
EU - low income		End-of-life	1015.22	0	0	1015.22	0	0	0	0	0
EU - low income		Transport	47.678	47.678	0	0	0	0	0	0	0
US	US	Total lifecycle	208.951	208.951	0	0	0	0	0	0	0
US		Production	41.7573	41.7573	0	0	0	0	0	0	0
US		Manufacturing	0	0	0	0	0	0	0	0	0
US		Use	0	0	0	0	0	0	0	0	0
US		End-of-life	0	0	0	0	0	0	0	0	0
US		Transport	167.194	167.194	0	0	0	0	0	0	0
Japan	Japan	Total lifecycle	59.4972	48.3833	0	0	0	11.1138	0	0	0
Japan		Production	9.66903	9.66903	0	0	0	0	0	0	0
Japan		Manufacturing	0	0	0	0	0	0	0	0	0
Japan		Use	0	0	0	0	0	0	0	0	0
Japan		End-of-life	11.1138	0	0	0	0	11.1138	0	0	0
Japan		Transport	38.7143	38.7143	0	0	0	0	0	0	0
China	China	Total lifecycle	15071.4	226.514	0	0	0	0	14844.9	0	0
China		Production	45.2669	45.2669	0	0	0	0	0	0	0
China		Manufacturing	0	0	0	0	0	0	0	0	0
China		Use	0	0	0	0	0	0	0	0	0
China		End-of-life	14844.9	0	0	0	0	0	14844.9	0	0
China		Transport	181.247	181.247	0	0	0	0	0	0	0
India	India	Total lifecycle	39583.9	174.472	0	0	0	0	0	39409.4	0
India		Production	34.8668	34.8668	0	0	0	0	0	0	0
India		Manufacturing	0	0	0	0	0	0	0	0	0
India		Use	0	0	0	0	0	0	0	0	0
India		End-of-life	39409.4	0	0	0	0	0	0	39409.4	0
India		Transport	139.605	139.605	0	0	0	0	0	0	0
Brazil	Brazil	Total lifecycle	3932.53	47.9251	0	0	0	0	0	0	3884.6
Brazil		Production	9.57745	9.57745	0	0	0	0	0	0	0
Brazil		Manufacturing	0	0	0	0	0	0	0	0	0
Brazil		Use	0	0	0	0	0	0	0	0	0
Brazil		End-of-life	3884.6	0	0	0	0	0	0	0	3884.6
Brazil		Transport	38.3476	38.3476	0	0	0	0	0	0	0
Rest of the world	Rest of the world	Total lifecycle	63263.7	63263.7	0	0	0	0	0	0	0
Rest of the world		Production	80.4254	80.4254	0	0	0	0	0	0	0
Rest of the world		Manufacturing	0	0	0	0	0	0	0	0	0
Rest of the world		Use	0	0	0	0	0	0	0	0	0
Rest of the world		End-of-life	62861.3	62861.3	0	0	0	0	0	0	0
Rest of the world		Transport	322.019	322.019	0	0	0	0	0	0	0
WASTE
	All plastic waste at end-of-life, cotton, synthetic and other apparel combined
	In metric tonnes per year
			Total	Undefined	EU - high income	EU - low income	US	Japan	China	India	Brazil	Pakistan	United Arab Emirates	Tunisia	Turkey	Ukraine	Cameroon	Togo	Russia	Ghana	Belarus	Benin	Guinea	Kenya	Nigeria	Niger	Senegal	Oman	Mali	Angola	Congo	Morocco	Chile	Uganda	Congo, DRC	Tanzania	Madagascar	Mozambique	Cote d'Ivoire	Jordan	Djibouti	Burkina Faso	South Africa	Canada	Guatemala	Honduras	Dominican Republic	Nicaragua	Mexico
	Total		1.45043e+07	191302	1.6981e+06	951257	2.48246e+06	548087	3.68502e+06	2.67248e+06	723907	142005	87195.3	55271.3	33535	48515.8	34538.3	30304.5	17721.3	54297.4	15596.3	21787.8	16956.9	51146.6	32246.7	8105.08	11713.8	5651.99	6109.56	22999.9	6060.39	5931.67	31867.3	10557.2	15159.4	20851.4	9858.41	9487.15	8575.04	286.749	3801.37	3750.91	3815.48	51290.5	37850.1	21499.3	19567.3	11469.7	10828
EU - high income	Waste packaging staying within primary market (cotton)		210373	0	210373	0	0	0	0	0	0	0	0	0	0	0	0	0	0	0	0	0	0	0	0	0	0	0	0	0	0	0	0	0	0	0	0	0	0	0	0	0	0	0	0	0	0	0	0
EU - high income	Waste packaging staying within primary market (other fibers)		39786.3	0	39786.3	0	0	0	0	0	0	0	0	0	0	0	0	0	0	0	0	0	0	0	0	0	0	0	0	0	0	0	0	0	0	0	0	0	0	0	0	0	0	0	0	0	0	0	0
EU - high income	Waste garment at manufacturing plant (synthetic)		287629	45029.6	0	0	0	0	113429	0	0	0	0	0	0	0	0	0	0	0	0	0	0	0	0	0	0	0	0	0	0	0	0	0	0	0	0	0	0	0	0	0	0	0	0	0	0	0	0
EU - high income	Waste garment & packaging staying within primary market (synthetic)		1.44794e+06	0	1.44794e+06	0	0	0	0	0	0	0	0	0	0	0	0	0	0	0	0	0	0	0	0	0	0	0	0	0	0	0	0	0	0	0	0	0	0	0	0	0	0	0	0	0	0	0	0
EU - high income	Waste garments exported (synthetic)		687112	52805.2	0	181254	0	0	0	18076.9	0	78848.5	49799.7	50788.1	27334.2	21982.6	27617.5	14869.1	9930.46	40553.8	8477.14	9673.63	9849.04	9242.13	16400.6	4031.3	7628.62	5651.99	3706.16	4322.02	4026.78	4748.27	4439.39	0	4169.49	0	4344.43	0	4973.8	0	0	3750.91	3815.48	0	0	0	0	0	0
EU - low income	Waste packaging staying within primary market (cotton)		210373	0	0	210373	0	0	0	0	0	0	0	0	0	0	0	0	0	0	0	0	0	0	0	0	0	0	0	0	0	0	0	0	0	0	0	0	0	0	0	0	0	0	0	0	0	0	0
EU - low income	Waste packaging staying within primary market (other fibers)		39786.3	0	0	39786.3	0	0	0	0	0	0	0	0	0	0	0	0	0	0	0	0	0	0	0	0	0	0	0	0	0	0	0	0	0	0	0	0	0	0	0	0	0	0	0	0	0	0	0
EU - low income	Waste garment at manufacturing plant (synthetic)		95261.2	14913.6	0	0	0	0	37567.2	0	0	0	0	0	0	0	0	0	0	0	0	0	0	0	0	0	0	0	0	0	0	0	0	0	0	0	0	0	0	0	0	0	0	0	0	0	0	0	0
EU - low income	Waste garment & packaging staying within primary market (synthetic)		519843	0	0	519843	0	0	0	0	0	0	0	0	0	0	0	0	0	0	0	0	0	0	0	0	0	0	0	0	0	0	0	0	0	0	0	0	0	0	0	0	0	0	0	0	0	0	0
EU - low income	Waste garments exported (synthetic)		187273	11309.7	1.75253	0	0	0	0	5373.26	0	34576	14212.7	1214.56	3321.41	24812.6	4024.66	14131.5	7790.81	6400.31	7119.18	9923.58	2314.28	5060.2	6129.87	4073.78	1027.81	0	2403.39	1702.9	1729.16	1183.4	1027.18	3200.99	0	3230.54	0	1676.36	1291.34	0	3801.37	0	0	0	0	0	0	0	0
US	Waste packaging staying within primary market (cotton)		295813	0	0	0	295813	0	0	0	0	0	0	0	0	0	0	0	0	0	0	0	0	0	0	0	0	0	0	0	0	0	0	0	0	0	0	0	0	0	0	0	0	0	0	0	0	0	0
US	Waste packaging staying within primary market (other fibers)		47996.9	0	0	0	47996.9	0	0	0	0	0	0	0	0	0	0	0	0	0	0	0	0	0	0	0	0	0	0	0	0	0	0	0	0	0	0	0	0	0	0	0	0	0	0	0	0	0	0
US	Waste garment at manufacturing plant (synthetic)		330749	28752.1	0	0	0	0	108855	0	0	0	0	0	0	0	0	0	0	0	0	0	0	0	0	0	0	0	0	0	0	0	0	0	0	0	0	0	0	0	0	0	0	0	0	0	0	0	0
US	Waste garment & packaging staying within primary market (synthetic)		2.13865e+06	0	0	0	2.13865e+06	0	0	0	0	0	0	0	0	0	0	0	0	0	0	0	0	0	0	0	0	0	0	0	0	0	0	0	0	0	0	0	0	0	0	0	0	0	0	0	0	0	0
US	Waste garments exported (synthetic)		325334	23648.5	0	0	0	0	0	42866	0	14759	12221.2	3268.59	0	1720.48	0	0	0	0	0	0	1945.89	3637.91	0	0	3057.39	0	0	3394.27	0	0	25987.2	0	5987.73	3081.75	0	0	0	0	0	0	0	51290.5	37850.1	21499.3	19567.3	11469.7	10828
Japan	Waste packaging staying within primary market (cotton)		53742.7	0	0	0	0	53742.7	0	0	0	0	0	0	0	0	0	0	0	0	0	0	0	0	0	0	0	0	0	0	0	0	0	0	0	0	0	0	0	0	0	0	0	0	0	0	0	0	0
Japan	Waste packaging staying within primary market (other fibers)		11113.8	0	0	0	0	11113.8	0	0	0	0	0	0	0	0	0	0	0	0	0	0	0	0	0	0	0	0	0	0	0	0	0	0	0	0	0	0	0	0	0	0	0	0	0	0	0	0	0
Japan	Waste garment at manufacturing plant (synthetic)		82285.9	899.658	0	0	0	0	51972.9	0	0	0	0	0	0	0	0	0	0	0	0	0	0	0	0	0	0	0	0	0	0	0	0	0	0	0	0	0	0	0	0	0	0	0	0	0	0	0	0
Japan	Waste garment & packaging staying within primary market (synthetic)		483036	0	0	0	0	483036	0	0	0	0	0	0	0	0	0	0	0	0	0	0	0	0	0	0	0	0	0	0	0	0	0	0	0	0	0	0	0	0	0	0	0	0	0	0	0	0	0
Japan	Waste garments exported (synthetic)		129970	3240.99	0	0	0	0	3342.04	3471.9	0	3720.83	0	0	0	0	0	0	0	0	0	0	0	0	0	0	0	0	0	0	0	0	0	0	0	0	0	0	0	0	0	0	0	0	0	0	0	0	0
China	Waste packaging staying within primary market (cotton)		268608	0	0	0	0	0	268608	0	0	0	0	0	0	0	0	0	0	0	0	0	0	0	0	0	0	0	0	0	0	0	0	0	0	0	0	0	0	0	0	0	0	0	0	0	0	0	0
China	Waste packaging staying within primary market (other fibers)		52031	0	0	0	0	0	52031	0	0	0	0	0	0	0	0	0	0	0	0	0	0	0	0	0	0	0	0	0	0	0	0	0	0	0	0	0	0	0	0	0	0	0	0	0	0	0	0
China - mean	Waste garment at manufacturing plant (synthetic)		378412	0	0	0	0	0	378412	0	0	0	0	0	0	0	0	0	0	0	0	0	0	0	0	0	0	0	0	0	0	0	0	0	0	0	0	0	0	0	0	0	0	0	0	0	0	0	0
China - mean	Waste garment & packaging staying within primary market (synthetic)		2.67081e+06	0	0	0	0	0	2.67081e+06	0	0	0	0	0	0	0	0	0	0	0	0	0	0	0	0	0	0	0	0	0	0	0	0	0	0	0	0	0	0	0	0	0	0	0	0	0	0	0	0
China - mean	Waste garments exported (synthetic)		151095	8632.42	0	0	0	0	0	2968.32	0	10100.7	2011.41	0	2879.38	0	2896.15	1303.84	0	6662.35	0	2190.62	2605.33	29290.9	9716.15	0	0	0	0	12534.1	0	0	0	3283.49	1975.13	12634.3	5179.5	6778.03	2309.9	0	0	0	0	0	0	0	0	0	0
India	Waste packaging staying within primary market (cotton)		240401	0	0	0	0	0	0	240401	0	0	0	0	0	0	0	0	0	0	0	0	0	0	0	0	0	0	0	0	0	0	0	0	0	0	0	0	0	0	0	0	0	0	0	0	0	0	0
India	Waste packaging staying within primary market (other fibers)		40076.8	0	0	0	0	0	0	40076.8	0	0	0	0	0	0	0	0	0	0	0	0	0	0	0	0	0	0	0	0	0	0	0	0	0	0	0	0	0	0	0	0	0	0	0	0	0	0	0
India	Waste garment at manufacturing plant (synthetic)		278535	0	0	0	0	0	0	278535	0	0	0	0	0	0	0	0	0	0	0	0	0	0	0	0	0	0	0	0	0	0	0	0	0	0	0	0	0	0	0	0	0	0	0	0	0	0	0
India	Waste garment & packaging staying within primary market (synthetic)		2.04071e+06	0	0	0	0	0	0	2.04071e+06	0	0	0	0	0	0	0	0	0	0	0	0	0	0	0	0	0	0	0	0	0	0	0	0	0	0	0	0	0	0	0	0	0	0	0	0	0	0	0
India	Waste garments exported (synthetic)		35678.1	2069.76	0	0	0	195.143	0	0	0	0	8950.36	0	0	0	0	0	0	680.938	0	0	242.34	3915.45	0	0	0	0	0	1045.82	304.461	0	413.497	4072.76	3025.59	1904.85	334.484	1032.76	0	286.749	0	0	0	0	0	0	0	0	0
Brazil	Waste packaging staying within primary market (cotton)		66034.9	0	0	0	0	0	0	0	66034.9	0	0	0	0	0	0	0	0	0	0	0	0	0	0	0	0	0	0	0	0	0	0	0	0	0	0	0	0	0	0	0	0	0	0	0	0	0	0
Brazil	Waste packaging staying within primary market (other fibers)		11008.6	0	0	0	0	0	0	0	11008.6	0	0	0	0	0	0	0	0	0	0	0	0	0	0	0	0	0	0	0	0	0	0	0	0	0	0	0	0	0	0	0	0	0	0	0	0	0	0
Brazil	Waste garment at manufacturing plant (synthetic)		76510	0	0	0	0	0	0	0	76510	0	0	0	0	0	0	0	0	0	0	0	0	0	0	0	0	0	0	0	0	0	0	0	0	0	0	0	0	0	0	0	0	0	0	0	0	0	0
Brazil	Waste garment & packaging staying within primary market (synthetic)		570353	0	0	0	0	0	0	0	570353	0	0	0	0	0	0	0	0	0	0	0	0	0	0	0	0	0	0	0	0	0	0	0	0	0	0	0	0	0	0	0	0	0	0	0	0	0	0
Brazil	Waste garments exported (synthetic)		2.76133	0.171212	0	0	0.263402	0	0	0	0	0	0	0	0	0	0	0	0	0	0	0	0	0	0	0	0	0	0	0.834107	0	0	0	0	1.49261	0	0	0	0	0	0	0	0	0	0	0	0	0	0
Rest of the world	Waste packaging staying within primary market (cotton)		521523	521523	0	0	0	0	0	0	0	0	0	0	0	0	0	0	0	0	0	0	0	0	0	0	0	0	0	0	0	0	0	0	0	0	0	0	0	0	0	0	0	0	0	0	0	0	0
Rest of the world	Waste packaging staying within primary market (other fibers)		92443	92443	0	0	0	0	0	0	0	0	0	0	0	0	0	0	0	0	0	0	0	0	0	0	0	0	0	0	0	0	0	0	0	0	0	0	0	0	0	0	0	0	0	0	0	0	0
Rest of the world	Waste garment at manufacturing plant (synthetic)		655222	655222	0	0	0	0	0	0	0	0	0	0	0	0	0	0	0	0	0	0	0	0	0	0	0	0	0	0	0	0	0	0	0	0	0	0	0	0	0	0	0	0	0	0	0	0	0
Rest of the world	Waste garment & packaging staying within primary market (synthetic)		4.45134e+06	4.45134e+06	0	0	0	0	0	0	0	0	0	0	0	0	0	0	0	0	0	0	0	0	0	0	0	0	0	0	0	0	0	0	0	0	0	0	0	0	0	0	0	0	0	0	0	0	0
Rest of the world	Waste garments exported (synthetic)		433124	433124	0	0	0	0	0	0	0	0	0	0	0	0	0	0	0	0	0	0	0	0	0	0	0	0	0	0	0	0	0	0	0	0	0	0	0	0	0	0	0	0	0	0	0	0	0
	Total garments exported		1.76232e+06
CONSUMPTION, WASTE AND LEAKAGE RECAP
Waste per geography and garment fiber type in t/y				Apparel consumption in t/y									Apparel consumption in Mt/y
	Total	2.06097e+07			Total									Total	Lower wisker	Higher wisker
EU - high income	Cotton - Waste from cotton cultivation	21263.5		Cotton	1.47074e+07								Cotton	14.7074	-	-
EU - high income	Cotton - Waste packaging	210373		Synthetic	1.45605e+07								Synthetic	14.5605	0.639949	0.639949
EU - high income	Synthetic -Waste garment	2.2015e+06		Other fibers	2.60697e+06								Other fibers	2.60697	-	-
EU - high income	Synthetic -Waste packaging	226500
EU - high income	Other fibers - Waste packaging	39786.3		Plastic waste in t/y									Plastic waste in Mt/y
EU - low income	Cotton - Waste from cotton cultivation	8279.54			Packaging	Garment or cotton cultivation	Total							Packaging	Garment or cotton cultivation	Total	Lower wisker	Higher wisker
EU - low income	Cotton - Waste packaging	81914.8		Cotton	1.73841e+06	206581	1.94499e+06						Cotton	1.73841	0.206581	1.94499	0	0
EU - low income	Synthetic -Waste garment	729126		Synthetic	1.72105e+06	1.6728e+07	1.8449e+07						Synthetic	1.72105	16.728	18.449	0.810853	0.810853
EU - low income	Synthetic -Waste packaging	75015.8		Other fibers	308143	0	308143						Other fibers	0.308143	0	0.308143	-0.0260993	0
EU - low income	Other fibers - Waste packaging	13687.1
US	Cotton - Waste from cotton cultivation	34320		Plastic leakage in t/y									Plastic leakage in Mt/y
US	Cotton - Waste packaging	295813			Production	Manufacturing	Use	End-of-life	Second life use	Second life EOL	Transport			Production	Manufacturing	Use	End-of-life	Second life use	Second life EOL	Transport	Total	Lower wisker	Higher wisker
US	Synthetic -Waste garment	2.53154e+06		Cotton	48409.9	88.106	0	712111	0	0	6421.95		Cotton	0.0484099	8.8106e-05	0	0.712111	0	0	0.00642195	0.767031	0.273629	0.567344
US	Synthetic -Waste packaging	260457		Synthetic	16050.6	56452.9	31851.9	5.90584e+06	34551.4	1.38545e+06	5327.49		Synthetic	0.0160506	0.0564529	0.0318519	5.90584	0.0345514	1.38545	0.00532749	7.43552	3.19071	3.30213
US	Other fibers - Waste packaging	47996.9		Other fibers	268.085	5.34734	0	124865	0	0	1073.4		Other fibers	0.000268085	5.34734e-06	0	0.124865	0	0	0.0010734	0.126212	0.0489094	0.0871281
Japan	Cotton - Waste from cotton cultivation	8784.01
Japan	Cotton - Waste packaging	53742.7		Plastic leakage in t/y									Plastic leakage in Mt/y
Japan	Synthetic -Waste garment	629813			End.of-Life	Second life end-of-life	Others	Total leakage						End.of-Life	Second life end-of-life	Others	Total leakage	Lower wisker	Higher wisker
Japan	Synthetic -Waste packaging	64798.1		Cotton	712111	0	54920	767031					Cotton	0.712111	0	0.05492	0.767031	0.273629	0.567344
Japan	Other fibers - Waste packaging	11113.8		Synthetic	5.90584e+06	1.38545e+06	144234	8.20255e+06					Synthetic	5.90584	1.38545	0.144234	7.43552	3.19071	3.30213
China	Cotton - Waste from cotton cultivation	71346		Other fibers	124865	0	1346.83	7.56173e+06					Other fibers	0.124865	0	0.00134683	0.126212	0.0489094	0.0871281
China	Cotton - Waste packaging	268608
China - mean	Synthetic -Waste garment	2.89828e+06
China - mean	Synthetic -Waste packaging	298188
China	Other fibers - Waste packaging	52031											Plastic waste and leakage in Mt/y
India	Cotton - Waste from cotton cultivation	18172.6													Packaging	Other life cycle stages	Apparel end-of-life in primary market	Apparel end-of-life in secondary market	Total	Lower wisker value	Higher wisker value
India	Cotton - Waste packaging	240401											Synthetic apparel value chain	Waste	1.72105		14.9656	1.76232	18.449	0.810853	0.810853
India	Synthetic -Waste garment	2.13332e+06												Leakage	0.712111	0.144234	5.19373	1.38545	7.43552	3.19071	3.30213
India	Synthetic -Waste packaging	219486											Cotton apparel value chain	Waste	1.73841	0.206581	0	0	1.94499	0	0
India	Other fibers - Waste packaging	40076.8												Leakage	0.712111	0.05492	0	0	0.767031	0.273629	0.567344
Brazil	Cotton - Waste from cotton cultivation	4991.77											Other apparel value chain	Waste	0.308143	0	0	0	0.308143	-0.0260993	0
Brazil	Cotton - Waste packaging	66034.9												Leakage	0.124865	0.00134683	0	0	0.126212	0.0489094	0.0871281
Brazil	Synthetic -Waste garment	585995
Brazil	Synthetic -Waste packaging	60289.9
Brazil	Other fibers - Waste packaging	11008.6
Rest of the world	Cotton - Waste from cotton cultivation	39423.4
Rest of the world	Cotton - Waste packaging	521523
Rest of the world - mean	Synthetic -Waste garment	5.01839e+06
Rest of the world - mean	Synthetic -Waste packaging	516315
Rest of the world	Other fibers - Waste packaging	92443
[truncated: 25 more columns]

## Sheet: Results_lower_end
RESULTS BY GEOGRAPHY - lower end
LEAKAGE
	COTTON
	Plastic leakage in metric tonnes per year
				Location of release
			Total	Undefined	EU - high income	EU - low income	US	Japan	China	India	Brazil
			487459	140332	9445.77	0	2958.13	537.427	128787	202420	2967.1
EU - high income	EU - high income	Total lifecycle	15265.3	4128.03	9445.77	0	0	0	1686.92	0	0
EU - high income		Production	5014.51	3328.5	0	0	0	0	1686.01	0	0
EU - high income		Manufacturing	27.827	22.3783	0	0	0	0	0.910507	0	0
EU - high income		Use	0	0	0	0	0	0	0	0	0
EU - high income		End-of-life	9445.77	0	9445.77	0	0	0	0	0	0
EU - high income		Transport	777.151	777.151	0	0	0	0	0	0	0
EU - low income	EU - low income	Total lifecycle	5942.6	1607.36	0	3677.97	0	0	656.849	0.412404	0
EU - low income		Production	1952.54	1296.05	0	0	0	0	656.494	0	0
EU - low income		Manufacturing	9.48054	8.7136	0	0	0	0	0.354531	0.412404	0
EU - low income		Use	0	0	0	0	0	0	0	0	0
EU - low income		End-of-life	3677.97	0	0	3677.97	0	0	0	0	0
EU - low income		Transport	302.606	302.606	0	0	0	0	0	0	0
US	US	Total lifecycle	12110	5381.91	0	0	2958.13	0	3763.13	0	0
US		Production	8049.57	4288.47	0	0	0	0	3761.1	0	0
US		Manufacturing	9.54715	0.66262	0	0	0	0	2.03113	0	0
US		Use	0	0	0	0	0	0	0	0	0
US		End-of-life	2958.13	0	0	0	2958.13	0	0	0	0
US		Transport	1092.78	1092.78	0	0	0	0	0	0	0
Japan	Japan	Total lifecycle	2775.83	751.775	0	0	0	537.427	1485.73	0	0
Japan		Production	2038.13	553.2	0	0	0	0	1484.93	0	0
Japan		Manufacturing	1.73451	0.0414537	0	0	0	0	0.801919	0	0
Japan		Use	0	0	0	0	0	0	0	0	0
Japan		End-of-life	537.427	0	0	0	0	537.427	0	0	0
Japan		Transport	198.534	198.534	0	0	0	0	0	0	0
China	China	Total lifecycle	123175	1324.68	0	0	0	0	121851	0	0
China		Production	16385.2	332.401	0	0	0	0	16052.8	0	0
China		Manufacturing	8.66914	0	0	0	0	0	8.66914	0	0
China		Use	0	0	0	0	0	0	0	0	0
China		End-of-life	105789	0	0	0	0	0	105789	0	0
China		Transport	992.278	992.278	0	0	0	0	0	0	0
India	India	Total lifecycle	207655	5234.65	0	0	0	0	0	202420	0
India		Production	4346.58	4346.58	0	0	0	0	0	0	0
India		Manufacturing	7.75876	0	0	0	0	0	0	7.75876	0
India		Use	0	0	0	0	0	0	0	0	0
India		End-of-life	202413	0	0	0	0	0	0	202413	0
India		Transport	888.076	888.076	0	0	0	0	0	0	0
Brazil	Brazil	Total lifecycle	4404.99	1437.89	0	0	0	0	0	0	2967.1
Brazil		Production	1193.95	1193.95	0	0	0	0	0	0	0
Brazil		Manufacturing	2.13123	0	0	0	0	0	0	0	2.13123
Brazil		Use	0	0	0	0	0	0	0	0	0
Brazil		End-of-life	2964.97	0	0	0	0	0	0	0	2964.97
Brazil		Transport	243.943	243.943	0	0	0	0	0	0	0
Rest of the world	Rest of the world	Total lifecycle	122073	122073	0	0	0	0	0	0	0
Rest of the world		Production	9429.43	9429.43	0	0	0	0	0	0	0
Rest of the world		Manufacturing	16.8318	16.8318	0	0	0	0	0	0	0
Rest of the world		Use	0	0	0	0	0	0	0	0	0
Rest of the world		End-of-life	110700	110700	0	0	0	0	0	0	0
Rest of the world		Transport	1926.58	1926.58	0	0	0	0	0	0	0
	SYNTHETIC							-0.349061
	Plastic leakage in metric tonnes per year
				Location of release
			Total	Undefined	EU - high income	EU - low income	US	Japan	China	India	Brazil	Pakistan	United Arab Emirates	Tunisia	Turkey	Ukraine	Cameroon	Togo	Russia	Ghana	Belarus	Benin	Guinea	Kenya	Nigeria	Niger	Senegal	Oman	Mali	Angola	Congo	Morocco	Chile	Uganda	Congo, DRC	Tanzania	Madagascar	Mozambique	Cote d'Ivoire	Jordan	Djibouti	Burkina Faso	South Africa	Canada	Guatemala	Honduras	Dominican Republic	Nicaragua	Mexico
	Total		4.04431e+06	75684.2	18992.4	38984.9	12782.8	2536.84	591550	1.38788e+06	82227.3	100159	899.299	45642.2	11942.1	20013.4	25708.8	15766.4	3934.36	40312.3	3358.81	11537.4	14241.3	38331.1	21859.7	3937.45	10437.1	69.9597	3619.88	17733.4	3657.4	4009.17	379.076	7109.06	14760.9	16918.7	9509.18	7472.32	6104.38	113.612	0	3663.59	1511.74	632.204	14997	18153.4	7753.38	9685.02	4289.69
EU - high income	EU - high income	Total lifecycle	425494	39289.1	18992.4	38984.9	0	0	2896.11	11432.6	0	73676.6	614.037	42882.4	10828.4	18560.7	23321.1	14523	3934.36	34244.6	3358.81	9448.42	9619.58	7804.24	13849.2	3937.45	7450.92	69.9597	3619.88	3649.65	3400.31	4009.17	54.5675	0	4072.42	0	4243.28	0	4199.99	0	0	3663.59	1511.74	0	0	0	0	0	0
EU - high income		Production	42925.5	2112.36	9496.23	31317	0	0	0	0	0	0	0	0	0	0	0	0	0	0	0	0	0	0	0	0	0	0	0	0	0	0	0	0	0	0	0	0	0	0	0	0	0	0	0	0	0	0	0
EU - high income		Manufacturing	7431.12	1184	0	0	0	0	2896.11	0	0	0	0	0	0	0	0	0	0	0	0	0	0	0	0	0	0	0	0	0	0	0	0	0	0	0	0	0	0	0	0	0	0	0	0	0	0	0	0
EU - high income		Use	4416.2	0	4416.2	0	0	0	0	0	0	0	0	0	0	0	0	0	0	0	0	0	0	0	0	0	0	0	0	0	0	0	0	0	0	0	0	0	0	0	0	0	0	0	0	0	0	0	0
EU - high income		End-of-life	2265	0	2265	0	0	0	0	0	0	0	0	0	0	0	0	0	0	0	0	0	0	0	0	0	0	0	0	0	0	0	0	0	0	0	0	0	0	0	0	0	0	0	0	0	0	0	0
EU - high income		Second life use	4445.1	126.878	2814.94	417.721	0	0	0	44.1147	0	189.837	116.041	119.806	63.0003	51.7543	67.6589	36.4529	23.3271	99.0439	20.1465	23.694	23.9592	22.5412	40.1793	9.87612	18.5827	13.4398	9.07957	10.5883	9.83731	11.212	10.1736	0	10.2104	0	10.629	0	12.1543	0	0	9.1892	9.04067	0	0	0	0	0	0
EU - high income		Second life EOL	363310	35164.7	0	7250.18	0	0	0	11388.4	0	73486.8	497.997	42762.6	10765.4	18509	23253.4	14486.6	3911.04	34145.5	3338.66	9424.73	9595.63	7781.69	13809	3927.58	7432.34	56.5199	3610.8	3639.06	3390.47	3997.95	44.3939	0	4062.21	0	4232.65	0	4187.84	0	0	3654.4	1502.7	0	0	0	0	0	0
EU - high income		Transport	701.129	701.129	0	0	0	0	0	0	0	0	0	0	0	0	0	0	0	0	0	0	0	0	0	0	0	0	0	0	0	0	0	0	0	0	0	0	0	0	0	0	0	0	0	0	0	0	0
EU - low income	EU - low income	Total lifecycle	200510	10487	0.0898774	23649.1	0	0	959.177	4119.59	0	39165.8	212.443	1243.18	1595.06	25397.1	4119.93	16732.3	3741.84	6551.76	3419.5	11749.9	2740.15	5179.92	6274.97	4823.52	1216.95	0	2845.72	1743.21	1770.07	1211.29	15.3057	3790.07	0	3825.09	0	1984.88	1321.9	0	3891.32	0	0	0	0	0	0	0	0
EU - low income		Production	699.603	699.603	0	0	0	0	0	0	0	0	0	0	0	0	0	0	0	0	0	0	0	0	0	0	0	0	0	0	0	0	0	0	0	0	0	0	0	0	0	0	0	0	0	0	0	0	0
EU - low income		Manufacturing	2461.15	392.135	0	0	0	0	959.177	0	0	0	0	0	0	0	0	0	0	0	0	0	0	0	0	0	0	0	0	0	0	0	0	0	0	0	0	0	0	0	0	0	0	0	0	0	0	0	0
EU - low income		Use	1462.62	0	0	1462.62	0	0	0	0	0	0	0	0	0	0	0	0	0	0	0	0	0	0	0	0	0	0	0	0	0	0	0	0	0	0	0	0	0	0	0	0	0	0	0	0	0	0	0
EU - low income		End-of-life	21161.3	0	0	21161.3	0	0	0	0	0	0	0	0	0	0	0	0	0	0	0	0	0	0	0	0	0	0	0	0	0	0	0	0	0	0	0	0	0	0	0	0	0	0	0	0	0	0	0
EU - low income		Second life use	1571.01	32.9424	0.00489621	1025.15	0	0	0	15.8962	0	100.916	40.1474	3.47323	9.28014	70.8168	11.9527	41.9983	22.1856	18.9493	20.5105	29.4655	6.82482	14.9613	18.2049	12.0986	3.0351	0	7.13777	5.05738	5.12094	3.38746	2.8536	9.48046	0	9.59429	0	4.97788	3.82541	0	11.2563	0	0	0	0	0	0	0	0
EU - low income		Second life EOL	172922	9130.14	0.0849812	0	0	0	0	4103.7	0	39064.9	172.296	1239.71	1585.78	25326.3	4107.98	16690.3	3719.65	6532.81	3398.99	11720.5	2733.33	5164.96	6256.77	4811.42	1213.92	0	2838.58	1738.15	1764.95	1207.9	12.4521	3780.59	0	3815.5	0	1979.9	1318.07	0	3880.06	0	0	0	0	0	0	0	0
EU - low income		Transport	232.21	232.21	0	0	0	0	0	0	0	0	0	0	0	0	0	0	0	0	0	0	0	0	0	0	0	0	0	0	0	0	0	0	0	0	0	0	0	0	0	0	0	0	0	0	0	0	0
US	US	Total lifecycle	180884	19805.5	0	0	12782.8	0	2779.33	27110.2	0	13790.9	150.689	2759.8	0	1452.66	0	0	0	0	0	0	1900.55	3071.92	0	0	2986.18	0	0	2866.23	0	0	319.426	0	5848.33	3010.01	0	0	0	0	0	0	0	632.204	14997	18153.4	7753.38	9685.02	4289.69
US		Production	2429.04	2429.04	0	0	0	0	0	0	0	0	0	0	0	0	0	0	0	0	0	0	0	0	0	0	0	0	0	0	0	0	0	0	0	0	0	0	0	0	0	0	0	0	0	0	0	0	0
US		Manufacturing	8512.04	765.048	0	0	0	0	2779.33	0	0	0	0	0	0	0	0	0	0	0	0	0	0	0	0	0	0	0	0	0	0	0	0	0	0	0	0	0	0	0	0	0	0	0	0	0	0	0	0
US		Use	3932.82	0	0	0	3932.82	0	0	0	0	0	0	0	0	0	0	0	0	0	0	0	0	0	0	0	0	0	0	0	0	0	0	0	0	0	0	0	0	0	0	0	0	0	0	0	0	0	0
US		End-of-life	4482.76	0	0	0	4482.76	0	0	0	0	0	0	0	0	0	0	0	0	0	0	0	0	0	0	0	0	0	0	0	0	0	0	0	0	0	0	0	0	0	0	0	0	0	0	0	0	0	0
US		Second life use	5141.58	56.8215	0	0	4367.2	0	0	104.61	0	35.534	28.4771	7.71039	0	4.05057	0	0	0	0	0	0	4.73366	8.87273	0	0	7.44755	0	0	8.31549	0	0	59.5538	0	14.6629	7.54986	0	0	0	0	0	0	0	119.299	90.029	51.4529	46.9221	27.7322	25.1459
US		Second life EOL	155579	15748.3	0	0	0	0	0	27005.6	0	13755.4	122.212	2752.09	0	1448.61	0	0	0	0	0	0	1895.82	3063.05	0	0	2978.73	0	0	2857.91	0	0	259.872	0	5833.67	3002.46	0	0	0	0	0	0	0	512.905	14907	18102	7706.45	9657.29	4264.55
US		Transport	806.241	806.241	0	0	0	0	0	0	0	0	0	0	0	0	0	0	0	0	0	0	0	0	0	0	0	0	0	0	0	0	0	0	0	0	0	0	0	0	0	0	0	0	0	0	0	0	0
Japan	Japan	Total lifecycle	62533.3	2999.32	0	0	0	2536.39	2150.35	2195.77	0	3476.77	0	0	0	0	0	0	0	0	0	0	0	0	0	0	0	0	0	0	0	0	0	0	0	0	0	0	0	0	0	0	0	0	0	0	0	0	0
Japan		Production	604.312	604.312	0	0	0	0	0	0	0	0	0	0	0	0	0	0	0	0	0	0	0	0	0	0	0	0	0	0	0	0	0	0	0	0	0	0	0	0	0	0	0	0	0	0	0	0	0
Japan		Manufacturing	2118.35	28.362	0	0	0	0	1326.99	0	0	0	0	0	0	0	0	0	0	0	0	0	0	0	0	0	0	0	0	0	0	0	0	0	0	0	0	0	0	0	0	0	0	0	0	0	0	0	0
Japan		Use	923.815	0	0	0	0	923.815	0	0	0	0	0	0	0	0	0	0	0	0	0	0	0	0	0	0	0	0	0	0	0	0	0	0	0	0	0	0	0	0	0	0	0	0	0	0	0	0	0
Japan		End-of-life	647.981	0	0	0	0	647.981	0	0	0	0	0	0	0	0	0	0	0	0	0	0	0	0	0	0	0	0	0	0	0	0	0	0	0	0	0	0	0	0	0	0	0	0	0	0	0	0	0
Japan		Second life use	1276.02	7.78729	0	0	0	964.596	7.90698	8.4728	0	8.95834	0	0	0	0	0	0	0	0	0	0	0	0	0	0	0	0	0	0	0	0	0	0	0	0	0	0	0	0	0	0	0	0	0	0	0	0	0
Japan		Second life EOL	56762.2	2158.28	0	0	0	0	815.457	2187.3	0	3467.81	0	0	0	0	0	0	0	0	0	0	0	0	0	0	0	0	0	0	0	0	0	0	0	0	0	0	0	0	0	0	0	0	0	0	0	0	0
Japan		Transport	200.582	200.582	0	0	0	0	0	0	0	0	0	0	0	0	0	0	0	0	0	0	0	0	0	0	0	0	0	0	0	0	0	0	0	0	0	0	0	0	0	0	0	0	0	0	0	0	0
China - lower end	China - lower end	Total lifecycle	710072	8703.63	0	0	0	0	583725	1832.87	0	9214.86	24.2142	0	1113.67	0	2387.73	1243.36	0	5492.73	0	2089	2484.42	24148.6	8010.49	0	0	0	0	10333.7	0	0	0	3131.15	1883.5	12048.2	4939.21	6463.6	1904.39	0	0	0	0	0	0	0	0	0	0
China - lower end		Production	2287.12	2287.12	0	0	0	0	0	0	0	0	0	0	0	0	0	0	0	0	0	0	0	0	0	0	0	0	0	0	0	0	0	0	0	0	0	0	0	0	0	0	0	0	0	0	0	0	0
China - lower end		Manufacturing	7970.62	24.5239	0	0	0	0	7946.1	0	0	0	0	0	0	0	0	0	0	0	0	0	0	0	0	0	0	0	0	0	0	0	0	0	0	0	0	0	0	0	0	0	0	0	0	0	0	0	0
China - lower end		Use	4148.62	0	0	0	0	0	4148.62	0	0	0	0	0	0	0	0	0	0	0	0	0	0	0	0	0	0	0	0	0	0	0	0	0	0	0	0	0	0	0	0	0	0	0	0	0	0	0	0
China - lower end		End-of-life	567068	0	0	0	0	0	567068	0	0	0	0	0	0	0	0	0	0	0	0	0	0	0	0	0	0	0	0	0	0	0	0	0	0	0	0	0	0	0	0	0	0	0	0	0	0	0	0
China - lower end		Second life use	4920.5	20.2508	0	0	0	0	4561.97	7.07246	0	23.7433	4.57599	0	6.47941	0	6.92727	3.12085	0	15.8864	0	5.23863	6.18788	69.7493	23.24	0	0	0	0	29.9801	0	0	0	7.83223	4.72231	30.2198	12.3723	16.2101	5.51106	0	0	0	0	0	0	0	0	0	0
China - lower end		Second life EOL	122919	5612.6	0	0	0	0	0	1825.79	0	9191.12	19.6382	0	1107.19	0	2380.8	1240.24	0	5476.84	0	2083.76	2478.23	24078.9	7987.25	0	0	0	0	10303.7	0	0	0	3123.31	1878.78	12017.9	4926.83	6447.39	1898.88	0	0	0	0	0	0	0	0	0	0
China - lower end		Transport	759.134	759.134	0	0	0	0	0	0	0	0	0	0	0	0	0	0	0	0	0	0	0	0	0	0	0	0	0	0	0	0	0	0	0	0	0	0	0	0	0	0	0	0	0	0	0	0	0
India	India	Total lifecycle	1.36998e+06	4131.6	0	0	0	0.450065	0	1.3453e+06	0	0	110.359	0	0	0	0	0	0	575	0	0	236.694	3306.28	0	0	0	0	0	883.126	257.094	0	5.08257	3977.92	2955.15	1860.51	326.696	1008.71	0	113.612	0	0	0	0	0	0	0	0	0
India		Production	2046.94	2046.94	0	0	0	0	0	0	0	0	0	0	0	0	0	0	0	0	0	0	0	0	0	0	0	0	0	0	0	0	0	0	0	0	0	0	0	0	0	0	0	0	0	0	0	0	0
India		Manufacturing	4177.08	21.9486	0	0	0	0	0	4155.13	0	0	0	0	0	0	0	0	0	0	0	0	0	0	0	0	0	0	0	0	0	0	0	0	0	0	0	0	0	0	0	0	0	0	0	0	0	0	0
India		Use	4531.56	0	0	0	0	0	0	4531.56	0	0	0	0	0	0	0	0	0	0	0	0	0	0	0	0	0	0	0	0	0	0	0	0	0	0	0	0	0	0	0	0	0	0	0	0	0	0	0
India		End-of-life	1.33217e+06	0	0	0	0	0	0	1.33217e+06	0	0	0	0	0	0	0	0	0	0	0	0	0	0	0	0	0	0	0	0	0	0	0	0	0	0	0	0	0	0	0	0	0	0	0	0	0	0	0
India		Second life use	4530.37	4.97312	0	0	0	0.450065	0	4444.49	0	0	20.8556	0	0	0	0	0	0	1.66305	0	0	0.589527	9.54964	0	0	0	0	0	2.56212	0.743789	0	0.947595	9.95034	7.40914	4.66661	0.818345	2.52975	0	0.678569	0	0	0	0	0	0	0	0	0
India		Second life EOL	21839.1	1378.32	0	0	0	0	0	0	0	0	89.5036	0	0	0	0	0	0	573.337	0	0	236.104	3296.73	0	0	0	0	0	880.564	256.35	0	4.13497	3967.97	2947.74	1855.84	325.878	1006.18	0	112.934	0	0	0	0	0	0	0	0	0
India		Transport	679.415	679.415	0	0	0	0	0	0	0	0	0	0	0	0	0	0	0	0	0	0	0	0	0	0	0	0	0	0	0	0	0	0	0	0	0	0	0	0	0	0	0	0	0	0	0	0	0
Brazil	Brazil	Total lifecycle	82984.5	755.038	0	0	0.000263402	0.000101249	0	0	82227.3	0	0	0	0	0	0	0	0	0	0	0	0	0	0	0	0	0	0	0.704346	0	0	0	0	1.45786	0	0	0	0	0	0	0	0	0	0	0	0	0	0
Brazil		Production	562.268	562.268	0	0	0	0	0	0	0	0	0	0	0	0	0	0	0	0	0	0	0	0	0	0	0	0	0	0	0	0	0	0	0	0	0	0	0	0	0	0	0	0	0	0	0	0	0
Brazil		Manufacturing	1113.48	6.02899	0	0	0	0	0	0	1107.45	0	0	0	0	0	0	0	0	0	0	0	0	0	0	0	0	0	0	0	0	0	0	0	0	0	0	0	0	0	0	0	0	0	0	0	0	0	0
Brazil		Use	1206.68	0	0	0	0	0	0	0	1206.68	0	0	0	0	0	0	0	0	0	0	0	0	0	0	0	0	0	0	0	0	0	0	0	0	0	0	0	0	0	0	0	0	0	0	0	0	0	0
Brazil		End-of-life	78706.5	0	0	0	0	0	0	0	78706.5	0	0	0	0	0	0	0	0	0	0	0	0	0	0	0	0	0	0	0	0	0	0	0	0	0	0	0	0	0	0	0	0	0	0	0	0	0	0
Brazil		Second life use	1206.68	0.000411379	0	0	0	0.000101249	0	0	1206.67	0	0	0	0	0	0	0	0	0	0	0	0	0	0	0	0	0	0	0.00204344	0	0	0	0	0.00365515	0	0	0	0	0	0	0	0	0	0	0	0	0	0
Brazil		Second life EOL	2.27079	0.114015	0	0	0.000263402	0	0	0	0	0	0	0	0	0	0	0	0	0	0	0	0	0	0	0	0	0	0	0.702302	0	0	0	0	1.45421	0	0	0	0	0	0	0	0	0	0	0	0	0	0
Brazil		Transport	186.626	186.626	0	0	0	0	0	0	0	0	0	0	0	0	0	0	0	0	0	0	0	0	0	0	0	0	0	0	0	0	0	0	0	0	0	0	0	0	0	0	0	0	0	0	0	0	0
Rest of the world	Rest of the world - lower end	Total lifecycle	1.21236e+06	1.21236e+06	0	0	0	0	0	0	0	0	0	0	0	0	0	0	0	0	0	0	0	0	0	0	0	0	0	0	0	0	0	0	0	0	0	0	0	0	0	0	0	0	0	0	0	0	0
Rest of the world		Production	4603.56	4603.56	0	0	0	0	0	0	0	0	0	0	0	0	0	0	0	0	0	0	0	0	0	0	0	0	0	0	0	0	0	0	0	0	0	0	0	0	0	0	0	0	0	0	0	0	0
Rest of the world		Manufacturing	16274.4	16274.4	0	0	0	0	0	0	0	0	0	0	0	0	0	0	0	0	0	0	0	0	0	0	0	0	0	0	0	0	0	0	0	0	0	0	0	0	0	0	0	0	0	0	0	0	0
Rest of the world		Use	9879.68	9879.68	0	0	0	0	0	0	0	0	0	0	0	0	0	0	0	0	0	0	0	0	0	0	0	0	0	0	0	0	0	0	0	0	0	0	0	0	0	0	0	0	0	0	0	0	0
Rest of the world		End-of-life	903326	903326	0	0	0	0	0	0	0	0	0	0	0	0	0	0	0	0	0	0	0	0	0	0	0	0	0	0	0	0	0	0	0	0	0	0	0	0	0	0	0	0	0	0	0	0	0
Rest of the world		Second life use	994.95	994.95	0	0	0	0	0	0	0	0	0	0	0	0	0	0	0	0	0	0	0	0	0	0	0	0	0	0	0	0	0	0	0	0	0	0	0	0	0	0	0	0	0	0	0	0	0
Rest of the world		Second life EOL	275755	275755	0	0	0	0	0	0	0	0	0	0	0	0	0	0	0	0	0	0	0	0	0	0	0	0	0	0	0	0	0	0	0	0	0	0	0	0	0	0	0	0	0	0	0	0	0
Rest of the world		Transport	1528	1528	0	0	0	0	0	0	0	0	0	0	0	0	0	0	0	0	0	0	0	0	0	0	0	0	0	0	0	0	0	0	0	0	0	0	0	0	0	0	0	0	0	0	0	0	0
	OTHER FIBERS
	Plastic leakage in metric tonnes per year
				Location of release
			Total	Undefined	EU - high income	EU - low income	US	Japan	China	India	Brazil
			76627.2	20908.1	397.863	0	479.969	111.138	20492	33743.9	494.285
EU - high income	EU - high income	Total lifecycle	575.049	177.186	397.863	0	0	0	0	0	0
EU - high income		Production	34.6141	34.6141	0	0	0	0	0	0	0
EU - high income		Manufacturing	3.97863	3.97863	0	0	0	0	0	0	0
EU - high income		Use	0	0	0	0	0	0	0	0	0
EU - high income		End-of-life	397.863	0	397.863	0	0	0	0	0	0
EU - high income		Transport	138.593	138.593	0	0	0	0	0	0	0
EU - low income	EU - low income	Total lifecycle	675.503	60.9544	0	614.549	0	0	0	0	0
EU - low income		Production	11.9077	11.9077	0	0	0	0	0	0	0
EU - low income		Manufacturing	1.36871	1.36871	0	0	0	0	0	0	0
EU - low income		Use	0	0	0	0	0	0	0	0	0
EU - low income		End-of-life	614.549	0	0	614.549	0	0	0	0	0
EU - low income		Transport	47.678	47.678	0	0	0	0	0	0	0
US	US	Total lifecycle	688.92	208.951	0	0	479.969	0	0	0	0
US		Production	41.7573	41.7573	0	0	0	0	0	0	0
US		Manufacturing	0	0	0	0	0	0	0	0	0
US		Use	0	0	0	0	0	0	0	0	0
US		End-of-life	479.969	0	0	0	479.969	0	0	0	0
US		Transport	167.194	167.194	0	0	0	0	0	0	0
Japan	Japan	Total lifecycle	159.522	48.3833	0	0	0	111.138	0	0	0
Japan		Production	9.66903	9.66903	0	0	0	0	0	0	0
Japan		Manufacturing	0	0	0	0	0	0	0	0	0
Japan		Use	0	0	0	0	0	0	0	0	0
Japan		End-of-life	111.138	0	0	0	0	111.138	0	0	0
Japan		Transport	38.7143	38.7143	0	0	0	0	0	0	0
China	China	Total lifecycle	20718.5	226.514	0	0	0	0	20492	0	0
China		Production	45.2669	45.2669	0	0	0	0	0	0	0
China		Manufacturing	0	0	0	0	0	0	0	0	0
China		Use	0	0	0	0	0	0	0	0	0
China		End-of-life	20492	0	0	0	0	0	20492	0	0
China		Transport	181.247	181.247	0	0	0	0	0	0	0
India	India	Total lifecycle	33918.3	174.472	0	0	0	0	0	33743.9	0
India		Production	34.8668	34.8668	0	0	0	0	0	0	0
India		Manufacturing	0	0	0	0	0	0	0	0	0
India		Use	0	0	0	0	0	0	0	0	0
India		End-of-life	33743.9	0	0	0	0	0	0	33743.9	0
India		Transport	139.605	139.605	0	0	0	0	0	0	0
Brazil	Brazil	Total lifecycle	542.21	47.9251	0	0	0	0	0	0	494.285
Brazil		Production	9.57745	9.57745	0	0	0	0	0	0	0
Brazil		Manufacturing	0	0	0	0	0	0	0	0	0
Brazil		Use	0	0	0	0	0	0	0	0	0
Brazil		End-of-life	494.285	0	0	0	0	0	0	0	494.285
Brazil		Transport	38.3476	38.3476	0	0	0	0	0	0	0
Rest of the world	Rest of the world	Total lifecycle	20024.7	20024.7	0	0	0	0	0	0	0
Rest of the world		Production	80.4254	80.4254	0	0	0	0	0	0	0
Rest of the world		Manufacturing	0	0	0	0	0	0	0	0	0
Rest of the world		Use	0	0	0	0	0	0	0	0	0
Rest of the world		End-of-life	19622.2	19622.2	0	0	0	0	0	0	0
Rest of the world		Transport	322.019	322.019	0	0	0	0	0	0	0
WASTE
	All plastic waste at end-of-life, cotton, synthetic and other apparel combined
	In metric tonnes per year
			Total	Undefined	EU - high income	EU - low income	US	Japan	China	India	Brazil	Pakistan	United Arab Emirates	Tunisia	Turkey	Ukraine	Cameroon	Togo	Russia	Ghana	Belarus	Benin	Guinea	Kenya	Nigeria	Niger	Senegal	Oman	Mali	Angola	Congo	Morocco	Chile	Uganda	Congo, DRC	Tanzania	Madagascar	Mozambique	Cote d'Ivoire	Jordan	Djibouti	Burkina Faso	South Africa	Canada	Guatemala	Honduras	Dominican Republic	Nicaragua	Mexico
	Total		1.33742e+07	193498	1.6981e+06	796699	2.48246e+06	547892	3.12047e+06	2.67355e+06	723907	149105	90164.6	55529.1	34171.9	53782.6	35324.1	33273.3	19375	55498.3	17107.5	23842.4	17386.5	51527.7	33317.9	8969.79	11932	5651.99	6619.71	23064.8	6427.43	6182.87	32085.3	11159	15112.7	21238.2	9735.86	9682.61	8794.49	286.749	4608.26	3750.91	3815.48	51290.5	37850.1	21499.3	19567.3	11469.7	10828
EU - high income	Waste packaging staying within primary market (cotton)		210373	0	210373	0	0	0	0	0	0	0	0	0	0	0	0	0	0	0	0	0	0	0	0	0	0	0	0	0	0	0	0	0	0	0	0	0	0	0	0	0	0	0	0	0	0	0	0
EU - high income	Waste packaging staying within primary market (other fibers)		39786.3	0	39786.3	0	0	0	0	0	0	0	0	0	0	0	0	0	0	0	0	0	0	0	0	0	0	0	0	0	0	0	0	0	0	0	0	0	0	0	0	0	0	0	0	0	0	0	0
EU - high income	Waste garment at manufacturing plant (synthetic)		158459	45029.6	0	0	0	0	113429	0	0	0	0	0	0	0	0	0	0	0	0	0	0	0	0	0	0	0	0	0	0	0	0	0	0	0	0	0	0	0	0	0	0	0	0	0	0	0	0
EU - high income	Waste garment & packaging staying within primary market (synthetic)		1.44794e+06	0	1.44794e+06	0	0	0	0	0	0	0	0	0	0	0	0	0	0	0	0	0	0	0	0	0	0	0	0	0	0	0	0	0	0	0	0	0	0	0	0	0	0	0	0	0	0	0	0
EU - high income	Waste garments exported (synthetic)		687112	52805.2	0	181254	0	0	0	18076.9	0	78848.5	49799.7	50788.1	27334.2	21982.6	27617.5	14869.1	9930.46	40553.8	8477.14	9673.63	9849.04	9242.13	16400.6	4031.3	7628.62	5651.99	3706.16	4322.02	4026.78	4748.27	4439.39	0	4169.49	0	4344.43	0	4973.8	0	0	3750.91	3815.48	0	0	0	0	0	0
EU - low income	Waste packaging staying within primary market (cotton)		81914.8	0	0	81914.8	0	0	0	0	0	0	0	0	0	0	0	0	0	0	0	0	0	0	0	0	0	0	0	0	0	0	0	0	0	0	0	0	0	0	0	0	0	0	0	0	0	0	0
EU - low income	Waste packaging staying within primary market (other fibers)		13687.1	0	0	13687.1	0	0	0	0	0	0	0	0	0	0	0	0	0	0	0	0	0	0	0	0	0	0	0	0	0	0	0	0	0	0	0	0	0	0	0	0	0	0	0	0	0	0	0
EU - low income	Waste garment at manufacturing plant (synthetic)		52480.7	14913.6	0	0	0	0	37567.2	0	0	0	0	0	0	0	0	0	0	0	0	0	0	0	0	0	0	0	0	0	0	0	0	0	0	0	0	0	0	0	0	0	0	0	0	0	0	0	0
EU - low income	Waste garment & packaging staying within primary market (synthetic)		519843	0	0	519843	0	0	0	0	0	0	0	0	0	0	0	0	0	0	0	0	0	0	0	0	0	0	0	0	0	0	0	0	0	0	0	0	0	0	0	0	0	0	0	0	0	0	0
EU - low income	Waste garments exported (synthetic)		223135	13710.3	2.12453	0	0	0	0	6513.8	0	41915.2	17229.6	1472.37	4026.42	30079.4	4878.94	17131.1	9444.51	7758.86	8630.32	12030	2805.51	6134.29	7431.01	4938.49	1245.98	0	2913.54	2064.36	2096.19	1434.59	1245.21	3880.43	0	3916.26	0	2032.19	1565.44	0	4608.26	0	0	0	0	0	0	0	0
US	Waste packaging staying within primary market (cotton)		295813	0	0	0	295813	0	0	0	0	0	0	0	0	0	0	0	0	0	0	0	0	0	0	0	0	0	0	0	0	0	0	0	0	0	0	0	0	0	0	0	0	0	0	0	0	0	0
US	Waste packaging staying within primary market (other fibers)		47996.9	0	0	0	47996.9	0	0	0	0	0	0	0	0	0	0	0	0	0	0	0	0	0	0	0	0	0	0	0	0	0	0	0	0	0	0	0	0	0	0	0	0	0	0	0	0	0	0
US	Waste garment at manufacturing plant (synthetic)		137607	28752.1	0	0	0	0	108855	0	0	0	0	0	0	0	0	0	0	0	0	0	0	0	0	0	0	0	0	0	0	0	0	0	0	0	0	0	0	0	0	0	0	0	0	0	0	0	0
US	Waste garment & packaging staying within primary market (synthetic)		2.13865e+06	0	0	0	2.13865e+06	0	0	0	0	0	0	0	0	0	0	0	0	0	0	0	0	0	0	0	0	0	0	0	0	0	0	0	0	0	0	0	0	0	0	0	0	0	0	0	0	0	0
US	Waste garments exported (synthetic)		325334	23648.5	0	0	0	0	0	42866	0	14759	12221.2	3268.59	0	1720.48	0	0	0	0	0	0	1945.89	3637.91	0	0	3057.39	0	0	3394.27	0	0	25987.2	0	5987.73	3081.75	0	0	0	0	0	0	0	51290.5	37850.1	21499.3	19567.3	11469.7	10828
Japan	Waste packaging staying within primary market (cotton)		53742.7	0	0	0	0	53742.7	0	0	0	0	0	0	0	0	0	0	0	0	0	0	0	0	0	0	0	0	0	0	0	0	0	0	0	0	0	0	0	0	0	0	0	0	0	0	0	0	0
Japan	Waste packaging staying within primary market (other fibers)		11113.8	0	0	0	0	11113.8	0	0	0	0	0	0	0	0	0	0	0	0	0	0	0	0	0	0	0	0	0	0	0	0	0	0	0	0	0	0	0	0	0	0	0	0	0	0	0	0	0
Japan	Waste garment at manufacturing plant (synthetic)		52872.5	899.658	0	0	0	0	51972.9	0	0	0	0	0	0	0	0	0	0	0	0	0	0	0	0	0	0	0	0	0	0	0	0	0	0	0	0	0	0	0	0	0	0	0	0	0	0	0	0
Japan	Waste garment & packaging staying within primary market (synthetic)		483036	0	0	0	0	483036	0	0	0	0	0	0	0	0	0	0	0	0	0	0	0	0	0	0	0	0	0	0	0	0	0	0	0	0	0	0	0	0	0	0	0	0	0	0	0	0	0
Japan	Waste garments exported (synthetic)		100502	3240.99	0	0	0	0	3342.04	3471.9	0	3720.83	0	0	0	0	0	0	0	0	0	0	0	0	0	0	0	0	0	0	0	0	0	0	0	0	0	0	0	0	0	0	0	0	0	0	0	0	0
China	Waste packaging staying within primary market (cotton)		268608	0	0	0	0	0	268608	0	0	0	0	0	0	0	0	0	0	0	0	0	0	0	0	0	0	0	0	0	0	0	0	0	0	0	0	0	0	0	0	0	0	0	0	0	0	0	0
China	Waste packaging staying within primary market (other fibers)		52031	0	0	0	0	0	52031	0	0	0	0	0	0	0	0	0	0	0	0	0	0	0	0	0	0	0	0	0	0	0	0	0	0	0	0	0	0	0	0	0	0	0	0	0	0	0	0
China - lower end	Waste garment at manufacturing plant (synthetic)		311217	0	0	0	0	0	311217	0	0	0	0	0	0	0	0	0	0	0	0	0	0	0	0	0	0	0	0	0	0	0	0	0	0	0	0	0	0	0	0	0	0	0	0	0	0	0	0
China - lower end	Waste garment & packaging staying within primary market (synthetic)		2.17344e+06	0	0	0	0	0	2.17344e+06	0	0	0	0	0	0	0	0	0	0	0	0	0	0	0	0	0	0	0	0	0	0	0	0	0	0	0	0	0	0	0	0	0	0	0	0	0	0	0	0
China - lower end	Waste garments exported (synthetic)		132795	8428.18	0	0	0	0	0	2898.08	0	9861.72	1963.82	0	2811.25	0	2827.62	1272.99	0	6504.72	0	2138.79	2543.68	28597.9	9486.26	0	0	0	0	12237.5	0	0	0	3205.8	1928.4	12335.3	5056.95	6617.66	2255.25	0	0	0	0	0	0	0	0	0	0
India	Waste packaging staying within primary market (cotton)		240401	0	0	0	0	0	0	240401	0	0	0	0	0	0	0	0	0	0	0	0	0	0	0	0	0	0	0	0	0	0	0	0	0	0	0	0	0	0	0	0	0	0	0	0	0	0	0
India	Waste packaging staying within primary market (other fibers)		40076.8	0	0	0	0	0	0	40076.8	0	0	0	0	0	0	0	0	0	0	0	0	0	0	0	0	0	0	0	0	0	0	0	0	0	0	0	0	0	0	0	0	0	0	0	0	0	0	0
India	Waste garment at manufacturing plant (synthetic)		278535	0	0	0	0	0	0	278535	0	0	0	0	0	0	0	0	0	0	0	0	0	0	0	0	0	0	0	0	0	0	0	0	0	0	0	0	0	0	0	0	0	0	0	0	0	0	0
India	Waste garment & packaging staying within primary market (synthetic)		2.04071e+06	0	0	0	0	0	0	2.04071e+06	0	0	0	0	0	0	0	0	0	0	0	0	0	0	0	0	0	0	0	0	0	0	0	0	0	0	0	0	0	0	0	0	0	0	0	0	0	0	0
India	Waste garments exported (synthetic)		31037.6	2069.76	0	0	0	0	0	0	0	0	8950.36	0	0	0	0	0	0	680.938	0	0	242.34	3915.45	0	0	0	0	0	1045.82	304.461	0	413.497	4072.76	3025.59	1904.85	334.484	1032.76	0	286.749	0	0	0	0	0	0	0	0	0
Brazil	Waste packaging staying within primary market (cotton)		66034.9	0	0	0	0	0	0	0	66034.9	0	0	0	0	0	0	0	0	0	0	0	0	0	0	0	0	0	0	0	0	0	0	0	0	0	0	0	0	0	0	0	0	0	0	0	0	0	0
Brazil	Waste packaging staying within primary market (other fibers)		11008.6	0	0	0	0	0	0	0	11008.6	0	0	0	0	0	0	0	0	0	0	0	0	0	0	0	0	0	0	0	0	0	0	0	0	0	0	0	0	0	0	0	0	0	0	0	0	0	0
Brazil	Waste garment at manufacturing plant (synthetic)		76510	0	0	0	0	0	0	0	76510	0	0	0	0	0	0	0	0	0	0	0	0	0	0	0	0	0	0	0	0	0	0	0	0	0	0	0	0	0	0	0	0	0	0	0	0	0	0
Brazil	Waste garment & packaging staying within primary market (synthetic)		570353	0	0	0	0	0	0	0	570353	0	0	0	0	0	0	0	0	0	0	0	0	0	0	0	0	0	0	0	0	0	0	0	0	0	0	0	0	0	0	0	0	0	0	0	0	0	0
Brazil	Waste garments exported (synthetic)		2.76133	0.171212	0	0	0.263402	0	0	0	0	0	0	0	0	0	0	0	0	0	0	0	0	0	0	0	0	0	0	0.834107	0	0	0	0	1.49261	0	0	0	0	0	0	0	0	0	0	0	0	0	0
Rest of the world	Waste packaging staying within primary market (cotton)		521523	521523	0	0	0	0	0	0	0	0	0	0	0	0	0	0	0	0	0	0	0	0	0	0	0	0	0	0	0	0	0	0	0	0	0	0	0	0	0	0	0	0	0	0	0	0	0
Rest of the world	Waste packaging staying within primary market (other fibers)		92443	92443	0	0	0	0	0	0	0	0	0	0	0	0	0	0	0	0	0	0	0	0	0	0	0	0	0	0	0	0	0	0	0	0	0	0	0	0	0	0	0	0	0	0	0	0	0
Rest of the world	Waste garment at manufacturing plant (synthetic)		626424	626424	0	0	0	0	0	0	0	0	0	0	0	0	0	0	0	0	0	0	0	0	0	0	0	0	0	0	0	0	0	0	0	0	0	0	0	0	0	0	0	0	0	0	0	0	0
Rest of the world	Waste garment & packaging staying within primary market (synthetic)		4.2557e+06	4.2557e+06	0	0	0	0	0	0	0	0	0	0	0	0	0	0	0	0	0	0	0	0	0	0	0	0	0	0	0	0	0	0	0	0	0	0	0	0	0	0	0	0	0	0	0	0	0
Rest of the world	Waste garments exported (synthetic)		414088	414088	0	0	0	0	0	0	0	0	0	0	0	0	0	0	0	0	0	0	0	0	0	0	0	0	0	0	0	0	0	0	0	0	0	0	0	0	0	0	0	0	0	0	0	0	0
CONSUMPTION, WASTE AND LEAKAGE RECAP
Waste per geography and garment fiber type in t/y				Apparel consumption in t/y										Apparel consumption in Mt/y
	Total	1.9825e+07			Total										Total
EU - high income	Cotton - Waste from cotton cultivation	21263.5		Cotton	1.47074e+07									Cotton	14.7074
EU - high income	Cotton - Waste packaging	210373		Synthetic	1.39205e+07									Synthetic	13.9205
EU - high income	Synthetic -Waste garment	2.2015e+06		Other fibers	2.60697e+06									Other fibers	2.60697
EU - high income	Synthetic -Waste packaging	226500
EU - high income	Other fibers - Waste packaging	39786.3		Plastic waste in t/y										Plastic waste in Mt/y
EU - low income	Cotton - Waste from cotton cultivation	8279.54			Packaging	Garment or cotton cultivation	Total								Packaging	Garment or cotton cultivation	Total
EU - low income	Cotton - Waste packaging	81914.8		Cotton	1.73841e+06	206581	1.94499e+06							Cotton	1.73841	0.206581	1.94499
EU - low income	Synthetic -Waste garment	729126		Synthetic	1.64541e+06	1.59928e+07	1.76382e+07							Synthetic	1.64541	15.9928	17.6382
EU - low income	Synthetic -Waste packaging	75015.8		Other fibers	334243	0	334243							Other fibers	0.334243	0	0.334243
EU - low income	Other fibers - Waste packaging	39786.3
US	Cotton - Waste from cotton cultivation	34320		Plastic leakage in t/y										Plastic leakage in Mt/y
US	Cotton - Waste packaging	295813			Production	Manufacturing	Use	End-of-life	Second life use	Second life EOL	Transport				Production	Manufacturing	Use	End-of-life	Second life use	Second life EOL	Transport	Total
US	Synthetic -Waste garment	2.53154e+06		Cotton	48409.9	83.9801	0	438486	0	0	6421.95			Cotton	0.0484099	8.39801e-05	0	0.438486	0	0	0.00642195	0.493402
US	Synthetic -Waste packaging	260457		Synthetic	56158.4	50058.3	30502	2.90983e+06	24086.2	1.16909e+06	5093.34			Synthetic	0.0561584	0.0500583	0.030502	2.90983	0.0240862	1.16909	0.00509334	4.24482
US	Other fibers - Waste packaging	47996.9		Other fibers	268.085	5.34734	0	75955.9	0	0	1073.4			Other fibers	0.000268085	5.34734e-06	0	0.0759559	0	0	0.0010734	0.0773027
Japan	Cotton - Waste from cotton cultivation	8784.01
Japan	Cotton - Waste packaging	53742.7		Plastic leakage in t/y										Plastic leakage in Mt/y
Japan	Synthetic -Waste garment	629813			End.of-Life	Second life end-of-life	Others	Total leakage							End.of-Life	Second life end-of-life	Others	Total leakage
Japan	Synthetic -Waste packaging	64798.1		Cotton	438486	0	54915.9	493402						Cotton	0.438486	0	0.0549159	0.493402
Japan	Other fibers - Waste packaging	11113.8		Synthetic	2.90983e+06	1.16909e+06	165898	4.73822e+06						Synthetic	2.90983	1.16909	0.165898	4.24482
China	Cotton - Waste from cotton cultivation	71346		Other fibers	75955.9	0	1346.83	77302.7						Other fibers	0.0759559	0	0.00134683	0.0773027
China	Cotton - Waste packaging	268608
China - lower end	Synthetic -Waste garment	2.38363e+06
China - lower end	Synthetic -Waste packaging	245239
China	Other fibers - Waste packaging	52031
India	Cotton - Waste from cotton cultivation	18172.6
India	Cotton - Waste packaging	240401
India	Synthetic -Waste garment	2.13332e+06
India	Synthetic -Waste packaging	219486
India	Other fibers - Waste packaging	40076.8
Brazil	Cotton - Waste from cotton cultivation	4991.77
Brazil	Cotton - Waste packaging	66034.9
Brazil	Synthetic -Waste garment	585995
Brazil	Synthetic -Waste packaging	60289.9
Brazil	Other fibers - Waste packaging	11008.6
Rest of the world	Cotton - Waste from cotton cultivation	39423.4
Rest of the world	Cotton - Waste packaging	521523
Rest of the world - lower end	Synthetic -Waste garment	4.79783e+06
Rest of the world - lower end	Synthetic -Waste packaging	493622
Rest of the world	Other fibers - Waste packaging	92443
[truncated: 22 more columns]

## Sheet: Results_higher_end
RESULTS BY GEOGRAPHY - higher end
LEAKAGE
	COTTON
	Plastic leakage in metric tonnes per year
				Location of release
			Total	Undefined	EU - high income	EU - low income	US	Japan	China	India	Brazil
			1.27872e+06	526312	137122	0	73149.7	13289.7	254564	231225	43043.8
EU - high income	EU - high income	Total lifecycle	142941	4128.03	137122	0	0	0	1686.92	0	0
EU - high income		Production	5014.51	3328.5	0	0	0	0	1686.01	0	0
EU - high income		Manufacturing	27.827	22.3783	0	0	0	0	0.910507	0	0
EU - high income		Use	0	0	0	0	0	0	0	0	0
EU - high income		End-of-life	137122	0	137122	0	0	0	0	0	0
EU - high income		Transport	777.151	777.151	0	0	0	0	0	0	0
EU - low income	EU - low income	Total lifecycle	55656.9	1607.36	0	53392.3	0	0	656.849	0.412404	0
EU - low income		Production	1952.54	1296.05	0	0	0	0	656.494	0	0
EU - low income		Manufacturing	9.48054	8.7136	0	0	0	0	0.354531	0.412404	0
EU - low income		Use	0	0	0	0	0	0	0	0	0
EU - low income		End-of-life	53392.3	0	0	53392.3	0	0	0	0	0
EU - low income		Transport	302.606	302.606	0	0	0	0	0	0	0
US	US	Total lifecycle	82301.6	5381.91	0	0	73149.7	0	3763.13	0	0
US		Production	8049.57	4288.47	0	0	0	0	3761.1	0	0
US		Manufacturing	9.54715	0.66262	0	0	0	0	2.03113	0	0
US		Use	0	0	0	0	0	0	0	0	0
US		End-of-life	73149.7	0	0	0	73149.7	0	0	0	0
US		Transport	1092.78	1092.78	0	0	0	0	0	0	0
Japan	Japan	Total lifecycle	15528.1	751.775	0	0	0	13289.7	1485.73	0	0
Japan		Production	2038.13	553.2	0	0	0	0	1484.93	0	0
Japan		Manufacturing	1.73451	0.0414537	0	0	0	0	0.801919	0	0
Japan		Use	0	0	0	0	0	0	0	0	0
Japan		End-of-life	13289.7	0	0	0	0	13289.7	0	0	0
Japan		Transport	198.534	198.534	0	0	0	0	0	0	0
China	China	Total lifecycle	248953	1324.68	0	0	0	0	247628	0	0
China		Production	16385.2	332.401	0	0	0	0	16052.8	0	0
China		Manufacturing	8.66914	0	0	0	0	0	8.66914	0	0
China		Use	0	0	0	0	0	0	0	0	0
China		End-of-life	231567	0	0	0	0	0	231567	0	0
China		Transport	992.278	992.278	0	0	0	0	0	0	0
India	India	Total lifecycle	236460	5234.65	0	0	0	0	0	231225	0
India		Production	4346.58	4346.58	0	0	0	0	0	0	0
India		Manufacturing	7.75876	0	0	0	0	0	0	7.75876	0
India		Use	0	0	0	0	0	0	0	0	0
India		End-of-life	231217	0	0	0	0	0	0	231217	0
India		Transport	888.076	888.076	0	0	0	0	0	0	0
Brazil	Brazil	Total lifecycle	44481.7	1437.89	0	0	0	0	0	0	43043.8
Brazil		Production	1193.95	1193.95	0	0	0	0	0	0	0
Brazil		Manufacturing	2.13123	0	0	0	0	0	0	0	2.13123
Brazil		Use	0	0	0	0	0	0	0	0	0
Brazil		End-of-life	43041.7	0	0	0	0	0	0	0	43041.7
Brazil		Transport	243.943	243.943	0	0	0	0	0	0	0
Rest of the world	Rest of the world	Total lifecycle	508053	508053	0	0	0	0	0	0	0
Rest of the world		Production	9429.43	9429.43	0	0	0	0	0	0	0
Rest of the world		Manufacturing	16.8318	16.8318	0	0	0	0	0	0	0
Rest of the world		Use	0	0	0	0	0	0	0	0	0
Rest of the world		End-of-life	496680	496680	0	0	0	0	0	0	0
Rest of the world		Transport	1926.58	1926.58	0	0	0	0	0	0	0
	SYNTHETIC							1.32309
	Plastic leakage in metric tonnes per year
				Location of release
			Total	Undefined	EU - high income	EU - low income	US	Japan	China	India	Brazil	Pakistan	United Arab Emirates	Tunisia	Turkey	Ukraine	Cameroon	Togo	Russia	Ghana	Belarus	Benin	Guinea	Kenya	Nigeria	Niger	Senegal	Oman	Mali	Angola	Congo	Morocco	Chile	Uganda	Congo, DRC	Tanzania	Madagascar	Mozambique	Cote d'Ivoire	Jordan	Djibouti	Burkina Faso	South Africa	Canada	Guatemala	Honduras	Dominican Republic	Nicaragua	Mexico
	Total		1.04263e+07	5.009e+06	219311	145870	130931	42170.1	2.05677e+06	1.60831e+06	374869	109486	18306.6	52119.2	26558.7	22853.5	29918.7	16179.8	8584.36	47325.1	7328.28	12085.4	14898	49453.5	26846.7	3976.08	10539.5	1411.09	3655.39	22681.7	4176.37	4578.1	7696.93	7830.48	15297.7	19592.2	10630.4	8890.87	7418.76	247.884	0	3699.53	3298.37	12802.6	32720.5	20729.5	16915.9	11059.3	9359.99
EU - high income	EU - high income	Total lifecycle	816286	55570.9	219311	145870	0	0	2896.11	13240.3	0	79038.3	12430.7	48967.8	23627.8	21194.7	26630.2	14665.5	8584.36	39103.7	7328.28	9541.1	9713.95	8911.62	15814.3	3976.08	7524.01	1411.09	3655.39	4167.51	3882.79	4578.1	1107.96	0	4112.37	0	4284.9	0	4795.95	0	0	3699.53	3298.37	0	0	0	0	0	0
EU - high income		Production	236194	2112.36	109656	124426	0	0	0	0	0	0	0	0	0	0	0	0	0	0	0	0	0	0	0	0	0	0	0	0	0	0	0	0	0	0	0	0	0	0	0	0	0	0	0	0	0	0	0
EU - high income		Manufacturing	7431.12	1184	0	0	0	0	2896.11	0	0	0	0	0	0	0	0	0	0	0	0	0	0	0	0	0	0	0	0	0	0	0	0	0	0	0	0	0	0	0	0	0	0	0	0	0	0	0	0
EU - high income		Use	4416.2	0	4416.2	0	0	0	0	0	0	0	0	0	0	0	0	0	0	0	0	0	0	0	0	0	0	0	0	0	0	0	0	0	0	0	0	0	0	0	0	0	0	0	0	0	0	0	0
EU - high income		End-of-life	102425	0	102425	0	0	0	0	0	0	0	0	0	0	0	0	0	0	0	0	0	0	0	0	0	0	0	0	0	0	0	0	0	0	0	0	0	0	0	0	0	0	0	0	0	0	0	0
EU - high income		Second life use	4445.1	126.878	2814.94	417.721	0	0	0	44.1147	0	189.837	116.041	119.806	63.0003	51.7543	67.6589	36.4529	23.3271	99.0439	20.1465	23.694	23.9592	22.5412	40.1793	9.87612	18.5827	13.4398	9.07957	10.5883	9.83731	11.212	10.1736	0	10.2104	0	10.629	0	12.1543	0	0	9.1892	9.04067	0	0	0	0	0	0
EU - high income		Second life EOL	460673	51446.5	0	21025.5	0	0	0	13196.1	0	78848.5	12314.7	48848	23564.8	21142.9	26562.5	14629	8561.03	39004.7	7308.14	9517.41	9689.99	8889.08	15774.1	3966.2	7505.43	1397.65	3646.31	4156.92	3872.96	4566.89	1097.79	0	4102.16	0	4274.27	0	4783.8	0	0	3690.34	3289.33	0	0	0	0	0	0
EU - high income		Transport	701.129	701.129	0	0	0	0	0	0	0	0	0	0	0	0	0	0	0	0	0	0	0	0	0	0	0	0	0	0	0	0	0	0	0	0	0	0	0	0	0	0	0	0	0	0	0	0	0
EU - low income	EU - low income	Total lifecycle	311308	14714.4	0.0856283	102983	0	0	959.177	4770.97	0	42016.1	4300.74	1419.6	3480.45	29001.2	4704.52	16896.5	8164.28	7481.42	7460.7	11865.2	2767.03	5914.92	7165.35	4870.83	1228.89	0	2873.63	1990.55	2021.24	1383.18	310.774	3827.25	0	3862.62	0	2004.35	1509.47	0	4443.48	0	0	0	0	0	0	0	0
EU - low income		Production	699.603	699.603	0	0	0	0	0	0	0	0	0	0	0	0	0	0	0	0	0	0	0	0	0	0	0	0	0	0	0	0	0	0	0	0	0	0	0	0	0	0	0	0	0	0	0	0	0
EU - low income		Manufacturing	2461.15	392.135	0	0	0	0	959.177	0	0	0	0	0	0	0	0	0	0	0	0	0	0	0	0	0	0	0	0	0	0	0	0	0	0	0	0	0	0	0	0	0	0	0	0	0	0	0	0
EU - low income		Use	1462.62	0	0	1462.62	0	0	0	0	0	0	0	0	0	0	0	0	0	0	0	0	0	0	0	0	0	0	0	0	0	0	0	0	0	0	0	0	0	0	0	0	0	0	0	0	0	0	0
EU - low income		End-of-life	100495	0	0	100495	0	0	0	0	0	0	0	0	0	0	0	0	0	0	0	0	0	0	0	0	0	0	0	0	0	0	0	0	0	0	0	0	0	0	0	0	0	0	0	0	0	0	0
EU - low income		Second life use	1571.01	32.9424	0.00489621	1025.15	0	0	0	15.8962	0	100.916	40.1474	3.47323	9.28014	70.8168	11.9527	41.9983	22.1856	18.9493	20.5105	29.4655	6.82482	14.9613	18.2049	12.0986	3.0351	0	7.13777	5.05738	5.12094	3.38746	2.8536	9.48046	0	9.59429	0	4.97788	3.82541	0	11.2563	0	0	0	0	0	0	0	0
EU - low income		Second life EOL	204386	13357.5	0.0807321	0	0	0	0	4755.08	0	41915.2	4260.59	1416.13	3471.17	28930.4	4692.57	16854.5	8142.1	7462.47	7440.19	11835.7	2760.21	5899.96	7147.15	4858.73	1225.86	0	2866.49	1985.5	2016.12	1379.79	307.92	3817.77	0	3853.02	0	1999.37	1505.64	0	4432.22	0	0	0	0	0	0	0	0
EU - low income		Transport	232.21	232.21	0	0	0	0	0	0	0	0	0	0	0	0	0	0	0	0	0	0	0	0	0	0	0	0	0	0	0	0	0	0	0	0	0	0	0	0	0	0	0	0	0	0	0	0	0
US	US	Total lifecycle	376091	27097.2	0	0	130931	0	2779.33	31396.8	0	14794.5	3050.57	3151.44	0	1658.81	0	0	0	0	0	0	1919.2	3507.81	0	0	3015.47	0	0	3272.93	0	0	6485.76	0	5905.7	3039.54	0	0	0	0	0	0	0	12802.6	32720.5	20729.5	16915.9	11059.3	9359.99
US		Production	2429.04	2429.04	0	0	0	0	0	0	0	0	0	0	0	0	0	0	0	0	0	0	0	0	0	0	0	0	0	0	0	0	0	0	0	0	0	0	0	0	0	0	0	0	0	0	0	0	0
US		Manufacturing	8512.04	765.048	0	0	0	0	2779.33	0	0	0	0	0	0	0	0	0	0	0	0	0	0	0	0	0	0	0	0	0	0	0	0	0	0	0	0	0	0	0	0	0	0	0	0	0	0	0	0
US		Use	3932.82	0	0	0	3932.82	0	0	0	0	0	0	0	0	0	0	0	0	0	0	0	0	0	0	0	0	0	0	0	0	0	0	0	0	0	0	0	0	0	0	0	0	0	0	0	0	0	0
US		End-of-life	122631	0	0	0	122631	0	0	0	0	0	0	0	0	0	0	0	0	0	0	0	0	0	0	0	0	0	0	0	0	0	0	0	0	0	0	0	0	0	0	0	0	0	0	0	0	0	0
US		Second life use	5141.58	56.8215	0	0	4367.2	0	0	104.61	0	35.534	28.4771	7.71039	0	4.05057	0	0	0	0	0	0	4.73366	8.87273	0	0	7.44755	0	0	8.31549	0	0	59.5538	0	14.6629	7.54986	0	0	0	0	0	0	0	119.299	90.029	51.4529	46.9221	27.7322	25.1459
US		Second life EOL	232639	23040.1	0	0	0	0	0	31292.2	0	14759	3022.09	3143.73	0	1654.76	0	0	0	0	0	0	1914.46	3498.94	0	0	3008.02	0	0	3264.61	0	0	6426.21	0	5891.04	3031.99	0	0	0	0	0	0	0	12683.3	32630.5	20678	16869	11031.6	9334.85
US		Transport	806.241	806.241	0	0	0	0	0	0	0	0	0	0	0	0	0	0	0	0	0	0	0	0	0	0	0	0	0	0	0	0	0	0	0	0	0	0	0	0	0	0	0	0	0	0	0	0	0
Japan	Japan	Total lifecycle	145884	3998.64	0	0	0	42169.7	3393.59	2542.96	0	3729.79	0	0	0	0	0	0	0	0	0	0	0	0	0	0	0	0	0	0	0	0	0	0	0	0	0	0	0	0	0	0	0	0	0	0	0	0	0
Japan		Production	604.312	604.312	0	0	0	0	0	0	0	0	0	0	0	0	0	0	0	0	0	0	0	0	0	0	0	0	0	0	0	0	0	0	0	0	0	0	0	0	0	0	0	0	0	0	0	0	0
Japan		Manufacturing	2118.35	28.362	0	0	0	0	1326.99	0	0	0	0	0	0	0	0	0	0	0	0	0	0	0	0	0	0	0	0	0	0	0	0	0	0	0	0	0	0	0	0	0	0	0	0	0	0	0	0
Japan		Use	923.815	0	0	0	0	923.815	0	0	0	0	0	0	0	0	0	0	0	0	0	0	0	0	0	0	0	0	0	0	0	0	0	0	0	0	0	0	0	0	0	0	0	0	0	0	0	0	0
Japan		End-of-life	40281.3	0	0	0	0	40281.3	0	0	0	0	0	0	0	0	0	0	0	0	0	0	0	0	0	0	0	0	0	0	0	0	0	0	0	0	0	0	0	0	0	0	0	0	0	0	0	0	0
Japan		Second life use	1276.02	7.78729	0	0	0	964.596	7.90698	8.4728	0	8.95834	0	0	0	0	0	0	0	0	0	0	0	0	0	0	0	0	0	0	0	0	0	0	0	0	0	0	0	0	0	0	0	0	0	0	0	0	0
Japan		Second life EOL	100479	3157.6	0	0	0	0	2058.7	2534.49	0	3720.83	0	0	0	0	0	0	0	0	0	0	0	0	0	0	0	0	0	0	0	0	0	0	0	0	0	0	0	0	0	0	0	0	0	0	0	0	0
Japan		Transport	200.582	200.582	0	0	0	0	0	0	0	0	0	0	0	0	0	0	0	0	0	0	0	0	0	0	0	0	0	0	0	0	0	0	0	0	0	0	0	0	0	0	0	0	0	0	0	0	0
China - higher end	China - higher end	Total lifecycle	2.22118e+06	14324.9	0	0	0	0	2.0477e+06	2560.17	0	11922.9	591.23	0	2930.91	0	3288.49	1514.34	0	7564.85	0	2544.27	3025.87	33258.6	11032.4	0	0	0	0	14232.1	0	0	0	3813.54	2293.99	14673.9	6015.64	7872.26	2622.81	0	0	0	0	0	0	0	0	0	0
China - higher end		Production	3274.74	3274.74	0	0	0	0	0	0	0	0	0	0	0	0	0	0	0	0	0	0	0	0	0	0	0	0	0	0	0	0	0	0	0	0	0	0	0	0	0	0	0	0	0	0	0	0	0
China - higher end		Manufacturing	11412.5	35.1138	0	0	0	0	11377.4	0	0	0	0	0	0	0	0	0	0	0	0	0	0	0	0	0	0	0	0	0	0	0	0	0	0	0	0	0	0	0	0	0	0	0	0	0	0	0	0
China - higher end		Use	5940.07	0	0	0	0	0	5940.07	0	0	0	0	0	0	0	0	0	0	0	0	0	0	0	0	0	0	0	0	0	0	0	0	0	0	0	0	0	0	0	0	0	0	0	0	0	0	0	0
China - higher end		End-of-life	2.02377e+06	0	0	0	0	0	2.02377e+06	0	0	0	0	0	0	0	0	0	0	0	0	0	0	0	0	0	0	0	0	0	0	0	0	0	0	0	0	0	0	0	0	0	0	0	0	0	0	0	0
China - higher end		Second life use	7042.61	24.4247	0	0	0	0	6610.19	8.53014	0	28.6369	5.51914	0	7.81487	0	8.35503	3.76408	0	19.1606	0	6.31835	7.46324	84.1251	28.0299	0	0	0	0	36.1593	0	0	0	9.44651	5.69561	36.4483	14.9223	19.5511	6.64693	0	0	0	0	0	0	0	0	0	0
China - higher end		Second life EOL	168649	9903.73	0	0	0	0	0	2551.64	0	11894.3	585.711	0	2923.09	0	3280.14	1510.57	0	7545.69	0	2537.95	3018.41	33174.5	11004.4	0	0	0	0	14195.9	0	0	0	3804.09	2288.3	14637.5	6000.72	7852.71	2616.16	0	0	0	0	0	0	0	0	0	0
China - higher end		Transport	1086.94	1086.94	0	0	0	0	0	0	0	0	0	0	0	0	0	0	0	0	0	0	0	0	0	0	0	0	0	0	0	0	0	0	0	0	0	0	0	0	0	0	0	0	0	0	0	0	0
India	India	Total lifecycle	1.5888e+06	4769.78	0	0	0	0.450065	0	1.55856e+06	0	0	2234.13	0	0	0	0	0	0	656.59	0	0	239.016	3775.42	0	0	0	0	0	1008.44	293.574	0	103.199	4016.94	2984.14	1878.76	329.901	1018.61	0	247.884	0	0	0	0	0	0	0	0	0
India		Production	2046.94	2046.94	0	0	0	0	0	0	0	0	0	0	0	0	0	0	0	0	0	0	0	0	0	0	0	0	0	0	0	0	0	0	0	0	0	0	0	0	0	0	0	0	0	0	0	0	0
India		Manufacturing	4177.08	21.9486	0	0	0	0	0	4155.13	0	0	0	0	0	0	0	0	0	0	0	0	0	0	0	0	0	0	0	0	0	0	0	0	0	0	0	0	0	0	0	0	0	0	0	0	0	0	0
India		Use	4531.56	0	0	0	0	0	0	4531.56	0	0	0	0	0	0	0	0	0	0	0	0	0	0	0	0	0	0	0	0	0	0	0	0	0	0	0	0	0	0	0	0	0	0	0	0	0	0	0
India		End-of-life	1.54543e+06	0	0	0	0	0	0	1.54543e+06	0	0	0	0	0	0	0	0	0	0	0	0	0	0	0	0	0	0	0	0	0	0	0	0	0	0	0	0	0	0	0	0	0	0	0	0	0	0	0
India		Second life use	4530.37	4.97312	0	0	0	0.450065	0	4444.49	0	0	20.8556	0	0	0	0	0	0	1.66305	0	0	0.589527	9.54964	0	0	0	0	0	2.56212	0.743789	0	0.947595	9.95034	7.40914	4.66661	0.818345	2.52975	0	0.678569	0	0	0	0	0	0	0	0	0
India		Second life EOL	27398	2016.51	0	0	0	0	0	0	0	0	2213.28	0	0	0	0	0	0	654.927	0	0	238.426	3765.88	0	0	0	0	0	1005.87	292.83	0	102.251	4006.99	2976.73	1874.09	329.082	1016.08	0	247.206	0	0	0	0	0	0	0	0	0
India		Transport	679.415	679.415	0	0	0	0	0	0	0	0	0	0	0	0	0	0	0	0	0	0	0	0	0	0	0	0	0	0	0	0	0	0	0	0	0	0	0	0	0	0	0	0	0	0	0	0	0
Brazil	Brazil	Total lifecycle	375627	755.09	0	0	0.00816547	0.000101249	0	0	374869	0	0	0	0	0	0	0	0	0	0	0	0	0	0	0	0	0	0	0.804288	0	0	0	0	1.47216	0	0	0	0	0	0	0	0	0	0	0	0	0	0
Brazil		Production	562.268	562.268	0	0	0	0	0	0	0	0	0	0	0	0	0	0	0	0	0	0	0	0	0	0	0	0	0	0	0	0	0	0	0	0	0	0	0	0	0	0	0	0	0	0	0	0	0
Brazil		Manufacturing	1113.48	6.02899	0	0	0	0	0	0	1107.45	0	0	0	0	0	0	0	0	0	0	0	0	0	0	0	0	0	0	0	0	0	0	0	0	0	0	0	0	0	0	0	0	0	0	0	0	0	0
Brazil		Use	1206.68	0	0	0	0	0	0	0	1206.68	0	0	0	0	0	0	0	0	0	0	0	0	0	0	0	0	0	0	0	0	0	0	0	0	0	0	0	0	0	0	0	0	0	0	0	0	0	0
Brazil		End-of-life	371348	0	0	0	0	0	0	0	371348	0	0	0	0	0	0	0	0	0	0	0	0	0	0	0	0	0	0	0	0	0	0	0	0	0	0	0	0	0	0	0	0	0	0	0	0	0	0
Brazil		Second life use	1206.68	0.000411379	0	0	0	0.000101249	0	0	1206.67	0	0	0	0	0	0	0	0	0	0	0	0	0	0	0	0	0	0	0.00204344	0	0	0	0	0.00365515	0	0	0	0	0	0	0	0	0	0	0	0	0	0
Brazil		Second life EOL	2.44573	0.166806	0	0	0.00816547	0	0	0	0	0	0	0	0	0	0	0	0	0	0	0	0	0	0	0	0	0	0	0.802244	0	0	0	0	1.46851	0	0	0	0	0	0	0	0	0	0	0	0	0	0
Brazil		Transport	186.626	186.626	0	0	0	0	0	0	0	0	0	0	0	0	0	0	0	0	0	0	0	0	0	0	0	0	0	0	0	0	0	0	0	0	0	0	0	0	0	0	0	0	0	0	0	0	0
Rest of the world	Rest of the world	Total lifecycle	4.90249e+06	4.90249e+06	0	0	0	0	0	0	0	0	0	0	0	0	0	0	0	0	0	0	0	0	0	0	0	0	0	0	0	0	0	0	0	0	0	0	0	0	0	0	0	0	0	0	0	0	0
Rest of the world		Production	5026.83	5026.83	0	0	0	0	0	0	0	0	0	0	0	0	0	0	0	0	0	0	0	0	0	0	0	0	0	0	0	0	0	0	0	0	0	0	0	0	0	0	0	0	0	0	0	0	0
Rest of the world		Manufacturing	17770.7	17770.7	0	0	0	0	0	0	0	0	0	0	0	0	0	0	0	0	0	0	0	0	0	0	0	0	0	0	0	0	0	0	0	0	0	0	0	0	0	0	0	0	0	0	0	0	0
Rest of the world		Use	10788	10788	0	0	0	0	0	0	0	0	0	0	0	0	0	0	0	0	0	0	0	0	0	0	0	0	0	0	0	0	0	0	0	0	0	0	0	0	0	0	0	0	0	0	0	0	0
Rest of the world		End-of-life	4.42562e+06	4.42562e+06	0	0	0	0	0	0	0	0	0	0	0	0	0	0	0	0	0	0	0	0	0	0	0	0	0	0	0	0	0	0	0	0	0	0	0	0	0	0	0	0	0	0	0	0	0
Rest of the world		Second life use	1086.43	1086.43	0	0	0	0	0	0	0	0	0	0	0	0	0	0	0	0	0	0	0	0	0	0	0	0	0	0	0	0	0	0	0	0	0	0	0	0	0	0	0	0	0	0	0	0	0
Rest of the world		Second life EOL	440526	440526	0	0	0	0	0	0	0	0	0	0	0	0	0	0	0	0	0	0	0	0	0	0	0	0	0	0	0	0	0	0	0	0	0	0	0	0	0	0	0	0	0	0	0	0	0
Rest of the world		Transport	1668.49	1668.49	0	0	0	0	0	0	0	0	0	0	0	0	0	0	0	0	0	0	0	0	0	0	0	0	0	0	0	0	0	0	0	0	0	0	0	0	0	0	0	0	0	0	0	0	0
	OTHER FIBERS
	Plastic leakage in metric tonnes per year
				Location of release
			Total	Undefined	EU - high income	EU - low income	US	Japan	China	India	Brazil
			204358	89325.4	9838.52	0	11868.9	2748.27	44855.8	38545.8	7175.41
EU - high income	EU - high income	Total lifecycle	10015.7	177.186	9838.52	0	0	0	0	0	0
EU - high income		Production	34.6141	34.6141	0	0	0	0	0	0	0
EU - high income		Manufacturing	3.97863	3.97863	0	0	0	0	0	0	0
EU - high income		Use	0	0	0	0	0	0	0	0	0
EU - high income		End-of-life	9838.52	0	9838.52	0	0	0	0	0	0
EU - high income		Transport	138.593	138.593	0	0	0	0	0	0	0
EU - low income	EU - low income	Total lifecycle	8982.21	60.9544	0	8921.25	0	0	0	0	0
EU - low income		Production	11.9077	11.9077	0	0	0	0	0	0	0
EU - low income		Manufacturing	1.36871	1.36871	0	0	0	0	0	0	0
EU - low income		Use	0	0	0	0	0	0	0	0	0
EU - low income		End-of-life	8921.25	0	0	8921.25	0	0	0	0	0
EU - low income		Transport	47.678	47.678	0	0	0	0	0	0	0
US	US	Total lifecycle	12077.8	208.951	0	0	11868.9	0	0	0	0
US		Production	41.7573	41.7573	0	0	0	0	0	0	0
US		Manufacturing	0	0	0	0	0	0	0	0	0
US		Use	0	0	0	0	0	0	0	0	0
US		End-of-life	11868.9	0	0	0	11868.9	0	0	0	0
US		Transport	167.194	167.194	0	0	0	0	0	0	0
Japan	Japan	Total lifecycle	2796.65	48.3833	0	0	0	2748.27	0	0	0
Japan		Production	9.66903	9.66903	0	0	0	0	0	0	0
Japan		Manufacturing	0	0	0	0	0	0	0	0	0
Japan		Use	0	0	0	0	0	0	0	0	0
Japan		End-of-life	2748.27	0	0	0	0	2748.27	0	0	0
Japan		Transport	38.7143	38.7143	0	0	0	0	0	0	0
China	China	Total lifecycle	45082.3	226.514	0	0	0	0	44855.8	0	0
China		Production	45.2669	45.2669	0	0	0	0	0	0	0
China		Manufacturing	0	0	0	0	0	0	0	0	0
China		Use	0	0	0	0	0	0	0	0	0
China		End-of-life	44855.8	0	0	0	0	0	44855.8	0	0
China		Transport	181.247	181.247	0	0	0	0	0	0	0
India	India	Total lifecycle	38720.3	174.472	0	0	0	0	0	38545.8	0
India		Production	34.8668	34.8668	0	0	0	0	0	0	0
India		Manufacturing	0	0	0	0	0	0	0	0	0
India		Use	0	0	0	0	0	0	0	0	0
India		End-of-life	38545.8	0	0	0	0	0	0	38545.8	0
India		Transport	139.605	139.605	0	0	0	0	0	0	0
Brazil	Brazil	Total lifecycle	7223.34	47.9251	0	0	0	0	0	0	7175.41
Brazil		Production	9.57745	9.57745	0	0	0	0	0	0	0
Brazil		Manufacturing	0	0	0	0	0	0	0	0	0
Brazil		Use	0	0	0	0	0	0	0	0	0
Brazil		End-of-life	7175.41	0	0	0	0	0	0	0	7175.41
Brazil		Transport	38.3476	38.3476	0	0	0	0	0	0	0
Rest of the world	Rest of the world	Total lifecycle	88441.9	88441.9	0	0	0	0	0	0	0
Rest of the world		Production	80.4254	80.4254	0	0	0	0	0	0	0
Rest of the world		Manufacturing	0	0	0	0	0	0	0	0	0
Rest of the world		Use	0	0	0	0	0	0	0	0	0
Rest of the world		End-of-life	88039.5	88039.5	0	0	0	0	0	0	0
Rest of the world		Transport	322.019	322.019	0	0	0	0	0	0	0
WASTE
	All plastic waste at end-of-life, cotton, synthetic and other apparel combined
	In metric tonnes per year
			Total	Undefined	EU - high income	EU - low income	US	Japan	China	India	Brazil	Pakistan	United Arab Emirates	Tunisia	Turkey	Ukraine	Cameroon	Togo	Russia	Ghana	Belarus	Benin	Guinea	Kenya	Nigeria	Niger	Senegal	Oman	Mali	Angola	Congo	Morocco	Chile	Uganda	Congo, DRC	Tanzania	Madagascar	Mozambique	Cote d'Ivoire	Jordan	Djibouti	Burkina Faso	South Africa	Canada	Guatemala	Honduras	Dominican Republic	Nicaragua	Mexico
	Total		1.45075e+07	195235	1.6981e+06	796699	2.48246e+06	547892	4.22647e+06	2.67414e+06	723907	151138	90569.3	55529.1	34751.3	53782.6	35906.9	33535.6	19375	56839	17107.5	24283.2	17910.7	57421.9	35273.1	8969.79	11932	5651.99	6619.71	25587	6427.43	6182.87	32085.3	11819.7	15510.2	23780.6	10778.1	11046.6	9259.31	286.749	4608.26	3750.91	3815.48	51290.5	37850.1	21499.3	19567.3	11469.7	10828
EU - high income	Waste packaging staying within primary market (cotton)		210373	0	210373	0	0	0	0	0	0	0	0	0	0	0	0	0	0	0	0	0	0	0	0	0	0	0	0	0	0	0	0	0	0	0	0	0	0	0	0	0	0	0	0	0	0	0	0
EU - high income	Waste packaging staying within primary market (other fibers)		39786.3	0	39786.3	0	0	0	0	0	0	0	0	0	0	0	0	0	0	0	0	0	0	0	0	0	0	0	0	0	0	0	0	0	0	0	0	0	0	0	0	0	0	0	0	0	0	0	0
EU - high income	Waste garment at manufacturing plant (synthetic)		158459	45029.6	0	0	0	0	113429	0	0	0	0	0	0	0	0	0	0	0	0	0	0	0	0	0	0	0	0	0	0	0	0	0	0	0	0	0	0	0	0	0	0	0	0	0	0	0	0
EU - high income	Waste garment & packaging staying within primary market (synthetic)		1.44794e+06	0	1.44794e+06	0	0	0	0	0	0	0	0	0	0	0	0	0	0	0	0	0	0	0	0	0	0	0	0	0	0	0	0	0	0	0	0	0	0	0	0	0	0	0	0	0	0	0	0
EU - high income	Waste garments exported (synthetic)		687112	52805.2	0	181254	0	0	0	18076.9	0	78848.5	49799.7	50788.1	27334.2	21982.6	27617.5	14869.1	9930.46	40553.8	8477.14	9673.63	9849.04	9242.13	16400.6	4031.3	7628.62	5651.99	3706.16	4322.02	4026.78	4748.27	4439.39	0	4169.49	0	4344.43	0	4973.8	0	0	3750.91	3815.48	0	0	0	0	0	0
EU - low income	Waste packaging staying within primary market (cotton)		81914.8	0	0	81914.8	0	0	0	0	0	0	0	0	0	0	0	0	0	0	0	0	0	0	0	0	0	0	0	0	0	0	0	0	0	0	0	0	0	0	0	0	0	0	0	0	0	0	0
EU - low income	Waste packaging staying within primary market (other fibers)		13687.1	0	0	13687.1	0	0	0	0	0	0	0	0	0	0	0	0	0	0	0	0	0	0	0	0	0	0	0	0	0	0	0	0	0	0	0	0	0	0	0	0	0	0	0	0	0	0	0
EU - low income	Waste garment at manufacturing plant (synthetic)		52480.7	14913.6	0	0	0	0	37567.2	0	0	0	0	0	0	0	0	0	0	0	0	0	0	0	0	0	0	0	0	0	0	0	0	0	0	0	0	0	0	0	0	0	0	0	0	0	0	0	0
EU - low income	Waste garment & packaging staying within primary market (synthetic)		519843	0	0	519843	0	0	0	0	0	0	0	0	0	0	0	0	0	0	0	0	0	0	0	0	0	0	0	0	0	0	0	0	0	0	0	0	0	0	0	0	0	0	0	0	0	0	0
EU - low income	Waste garments exported (synthetic)		223135	13710.3	2.12453	0	0	0	0	6513.8	0	41915.2	17229.6	1472.37	4026.42	30079.4	4878.94	17131.1	9444.51	7758.86	8630.32	12030	2805.51	6134.29	7431.01	4938.49	1245.98	0	2913.54	2064.36	2096.19	1434.59	1245.21	3880.43	0	3916.26	0	2032.19	1565.44	0	4608.26	0	0	0	0	0	0	0	0
US	Waste packaging staying within primary market (cotton)		295813	0	0	0	295813	0	0	0	0	0	0	0	0	0	0	0	0	0	0	0	0	0	0	0	0	0	0	0	0	0	0	0	0	0	0	0	0	0	0	0	0	0	0	0	0	0	0
US	Waste packaging staying within primary market (other fibers)		47996.9	0	0	0	47996.9	0	0	0	0	0	0	0	0	0	0	0	0	0	0	0	0	0	0	0	0	0	0	0	0	0	0	0	0	0	0	0	0	0	0	0	0	0	0	0	0	0	0
US	Waste garment at manufacturing plant (synthetic)		137607	28752.1	0	0	0	0	108855	0	0	0	0	0	0	0	0	0	0	0	0	0	0	0	0	0	0	0	0	0	0	0	0	0	0	0	0	0	0	0	0	0	0	0	0	0	0	0	0
US	Waste garment & packaging staying within primary market (synthetic)		2.13865e+06	0	0	0	2.13865e+06	0	0	0	0	0	0	0	0	0	0	0	0	0	0	0	0	0	0	0	0	0	0	0	0	0	0	0	0	0	0	0	0	0	0	0	0	0	0	0	0	0	0
US	Waste garments exported (synthetic)		325334	23648.5	0	0	0	0	0	42866	0	14759	12221.2	3268.59	0	1720.48	0	0	0	0	0	0	1945.89	3637.91	0	0	3057.39	0	0	3394.27	0	0	25987.2	0	5987.73	3081.75	0	0	0	0	0	0	0	51290.5	37850.1	21499.3	19567.3	11469.7	10828
Japan	Waste packaging staying within primary market (cotton)		53742.7	0	0	0	0	53742.7	0	0	0	0	0	0	0	0	0	0	0	0	0	0	0	0	0	0	0	0	0	0	0	0	0	0	0	0	0	0	0	0	0	0	0	0	0	0	0	0	0
Japan	Waste packaging staying within primary market (other fibers)		11113.8	0	0	0	0	11113.8	0	0	0	0	0	0	0	0	0	0	0	0	0	0	0	0	0	0	0	0	0	0	0	0	0	0	0	0	0	0	0	0	0	0	0	0	0	0	0	0	0
Japan	Waste garment at manufacturing plant (synthetic)		52872.5	899.658	0	0	0	0	51972.9	0	0	0	0	0	0	0	0	0	0	0	0	0	0	0	0	0	0	0	0	0	0	0	0	0	0	0	0	0	0	0	0	0	0	0	0	0	0	0	0
Japan	Waste garment & packaging staying within primary market (synthetic)		483036	0	0	0	0	483036	0	0	0	0	0	0	0	0	0	0	0	0	0	0	0	0	0	0	0	0	0	0	0	0	0	0	0	0	0	0	0	0	0	0	0	0	0	0	0	0	0
Japan	Waste garments exported (synthetic)		100502	3240.99	0	0	0	0	3342.04	3471.9	0	3720.83	0	0	0	0	0	0	0	0	0	0	0	0	0	0	0	0	0	0	0	0	0	0	0	0	0	0	0	0	0	0	0	0	0	0	0	0	0
China	Waste packaging staying within primary market (cotton)		268608	0	0	0	0	0	268608	0	0	0	0	0	0	0	0	0	0	0	0	0	0	0	0	0	0	0	0	0	0	0	0	0	0	0	0	0	0	0	0	0	0	0	0	0	0	0	0
China	Waste packaging staying within primary market (other fibers)		52031	0	0	0	0	0	52031	0	0	0	0	0	0	0	0	0	0	0	0	0	0	0	0	0	0	0	0	0	0	0	0	0	0	0	0	0	0	0	0	0	0	0	0	0	0	0	0
China - higher end	Waste garment at manufacturing plant (synthetic)		445606	0	0	0	0	0	445606	0	0	0	0	0	0	0	0	0	0	0	0	0	0	0	0	0	0	0	0	0	0	0	0	0	0	0	0	0	0	0	0	0	0	0	0	0	0	0	0
China - higher end	Waste garment & packaging staying within primary market (synthetic)		3.14506e+06	0	0	0	0	0	3.14506e+06	0	0	0	0	0	0	0	0	0	0	0	0	0	0	0	0	0	0	0	0	0	0	0	0	0	0	0	0	0	0	0	0	0	0	0	0	0	0	0	0
China - higher end	Waste garments exported (synthetic)		160165	10165.3	0	0	0	0	0	3495.4	0	11894.3	2368.58	0	3390.67	0	3410.41	1535.37	0	7845.38	0	2579.61	3067.95	34492.1	11441.4	0	0	0	0	14759.7	0	0	0	3866.54	2325.86	14877.7	6099.22	7981.61	2720.07	0	0	0	0	0	0	0	0	0	0
India	Waste packaging staying within primary market (cotton)		240401	0	0	0	0	0	0	240401	0	0	0	0	0	0	0	0	0	0	0	0	0	0	0	0	0	0	0	0	0	0	0	0	0	0	0	0	0	0	0	0	0	0	0	0	0	0	0
India	Waste packaging staying within primary market (other fibers)		40076.8	0	0	0	0	0	0	40076.8	0	0	0	0	0	0	0	0	0	0	0	0	0	0	0	0	0	0	0	0	0	0	0	0	0	0	0	0	0	0	0	0	0	0	0	0	0	0	0
India	Waste garment at manufacturing plant (synthetic)		278535	0	0	0	0	0	0	278535	0	0	0	0	0	0	0	0	0	0	0	0	0	0	0	0	0	0	0	0	0	0	0	0	0	0	0	0	0	0	0	0	0	0	0	0	0	0	0
India	Waste garment & packaging staying within primary market (synthetic)		2.04071e+06	0	0	0	0	0	0	2.04071e+06	0	0	0	0	0	0	0	0	0	0	0	0	0	0	0	0	0	0	0	0	0	0	0	0	0	0	0	0	0	0	0	0	0	0	0	0	0	0	0
India	Waste garments exported (synthetic)		31037.6	2069.76	0	0	0	0	0	0	0	0	8950.36	0	0	0	0	0	0	680.938	0	0	242.34	3915.45	0	0	0	0	0	1045.82	304.461	0	413.497	4072.76	3025.59	1904.85	334.484	1032.76	0	286.749	0	0	0	0	0	0	0	0	0
Brazil	Waste packaging staying within primary market (cotton)		66034.9	0	0	0	0	0	0	0	66034.9	0	0	0	0	0	0	0	0	0	0	0	0	0	0	0	0	0	0	0	0	0	0	0	0	0	0	0	0	0	0	0	0	0	0	0	0	0	0
Brazil	Waste packaging staying within primary market (other fibers)		11008.6	0	0	0	0	0	0	0	11008.6	0	0	0	0	0	0	0	0	0	0	0	0	0	0	0	0	0	0	0	0	0	0	0	0	0	0	0	0	0	0	0	0	0	0	0	0	0	0
Brazil	Waste garment at manufacturing plant (synthetic)		76510	0	0	0	0	0	0	0	76510	0	0	0	0	0	0	0	0	0	0	0	0	0	0	0	0	0	0	0	0	0	0	0	0	0	0	0	0	0	0	0	0	0	0	0	0	0	0
Brazil	Waste garment & packaging staying within primary market (synthetic)		570353	0	0	0	0	0	0	0	570353	0	0	0	0	0	0	0	0	0	0	0	0	0	0	0	0	0	0	0	0	0	0	0	0	0	0	0	0	0	0	0	0	0	0	0	0	0	0
Brazil	Waste garments exported (synthetic)		2.76133	0.171212	0	0	0.263402	0	0	0	0	0	0	0	0	0	0	0	0	0	0	0	0	0	0	0	0	0	0	0.834107	0	0	0	0	1.49261	0	0	0	0	0	0	0	0	0	0	0	0	0	0
Rest of the world	Waste packaging staying within primary market (cotton)		521523	521523	0	0	0	0	0	0	0	0	0	0	0	0	0	0	0	0	0	0	0	0	0	0	0	0	0	0	0	0	0	0	0	0	0	0	0	0	0	0	0	0	0	0	0	0	0
Rest of the world	Waste packaging staying within primary market (other fibers)		92443	92443	0	0	0	0	0	0	0	0	0	0	0	0	0	0	0	0	0	0	0	0	0	0	0	0	0	0	0	0	0	0	0	0	0	0	0	0	0	0	0	0	0	0	0	0	0
Rest of the world	Waste garment at manufacturing plant (synthetic)		684020	684020	0	0	0	0	0	0	0	0	0	0	0	0	0	0	0	0	0	0	0	0	0	0	0	0	0	0	0	0	0	0	0	0	0	0	0	0	0	0	0	0	0	0	0	0	0
Rest of the world	Waste garment & packaging staying within primary market (synthetic)		4.64698e+06	4.64698e+06	0	0	0	0	0	0	0	0	0	0	0	0	0	0	0	0	0	0	0	0	0	0	0	0	0	0	0	0	0	0	0	0	0	0	0	0	0	0	0	0	0	0	0	0	0
Rest of the world	Waste garments exported (synthetic)		452160	452160	0	0	0	0	0	0	0	0	0	0	0	0	0	0	0	0	0	0	0	0	0	0	0	0	0	0	0	0	0	0	0	0	0	0	0	0	0	0	0	0	0	0	0	0	0
CONSUMPTION, WASTE AND LEAKAGE RECAP
Waste per geography and garment fiber type in t/y				Apparel consumption in t/y									Apparel consumption in Mt/y
	Total	0			Total									Total
EU - high income	Cotton - Waste from cotton cultivation	21263.5		Cotton	1.47074e+07								Cotton	14.7074
EU - high income	Cotton - Waste packaging	210373		Synthetic	1.52004e+07								Synthetic	15.2004
EU - high income	Synthetic -Waste garment	2.2015e+06		Other fibers	2.60697e+06								Other fibers	2.60697
EU - high income	Synthetic -Waste packaging	226500
EU - high income	Other fibers - Waste packaging	39786.3		Plastic waste in t/y									Plastic waste in Mt/y
EU - low income	Cotton - Waste from cotton cultivation	8279.54			Packaging	Garment or cotton cultivation	Total							Packaging	Garment or cotton cultivation	Total
EU - low income	Cotton - Waste packaging	81914.8		Cotton	1.73841e+06	206581	1.94499e+06						Cotton	1.73841	0.206581	1.94499
EU - low income	Synthetic -Waste garment	729126		Synthetic	1.79669e+06	1.74632e+07	1.92599e+07						Synthetic	1.79669	17.4632	19.2599
EU - low income	Synthetic -Waste packaging	75015.8		Other fibers	308143	0	308143						Other fibers	0.308143	0	0.308143
EU - low income	Other fibers - Waste packaging	13687.1
US	Cotton - Waste from cotton cultivation	34320		Plastic leakage in t/y									Plastic leakage in Mt/y
US	Cotton - Waste packaging	295813			Production	Manufacturing	Use	End-of-life	Second life use	Second life EOL	Transport			Production	Manufacturing	Use	End-of-life	Second life use	Second life EOL	Transport	Total
US	Synthetic -Waste garment	2.53154e+06		Cotton	48409.9	83.9801	0	1.27946e+06	0	0	6421.95		Cotton	0.0484099	8.39801e-05	0	1.27946	0	0	0.00642195	1.33438
US	Synthetic -Waste packaging	260457		Synthetic	250838	54996.4	33201.8	8.73201e+06	26299.8	1.63475e+06	5561.64		Synthetic	0.250838	0.0549964	0.0332018	8.73201	0.0262998	1.63475	0.00556164	10.7377
US	Other fibers - Waste packaging	47996.9		Other fibers	268.085	5.34734	0	211993	0	0	1073.4		Other fibers	0.000268085	5.34734e-06	0	0.211993	0	0	0.0010734	0.21334
Japan	Cotton - Waste from cotton cultivation	8784.01
Japan	Cotton - Waste packaging	53742.7		Plastic leakage in t/y									Plastic leakage in Mt/y
Japan	Synthetic -Waste garment	629813			End.of-Life	Second life end-of-life	Others	Total leakage						End.of-Life	Second life end-of-life	Others	Total leakage
Japan	Synthetic -Waste packaging	64798.1		Cotton	1.27946e+06	0	54915.9	1.33438e+06					Cotton	1.27946	0	0.0549159	1.33438
Japan	Other fibers - Waste packaging	11113.8		Synthetic	8.73201e+06	1.63475e+06	370898	1.07377e+07					Synthetic	8.73201	1.63475	0.370898	10.7377
China	Cotton - Waste from cotton cultivation	71346		Other fibers	211993	0	1346.83	213340					Other fibers	0.211993	0	0.00134683	0.21334
China	Cotton - Waste packaging	268608
China - higher end	Synthetic -Waste garment	3.41293e+06
China - higher end	Synthetic -Waste packaging	351138
China	Other fibers - Waste packaging	52031
India	Cotton - Waste from cotton cultivation	18172.6
India	Cotton - Waste packaging	240401
India	Synthetic -Waste garment	2.13332e+06
India	Synthetic -Waste packaging	219486
India	Other fibers - Waste packaging	40076.8
Brazil	Cotton - Waste from cotton cultivation	4991.77
Brazil	Cotton - Waste packaging	66034.9
Brazil	Synthetic -Waste garment	585995
Brazil	Synthetic -Waste packaging	60289.9
Brazil	Other fibers - Waste packaging	11008.6
Rest of the world	Cotton - Waste from cotton cultivation	39423.4
Rest of the world	Cotton - Waste packaging	521523
Rest of the world - higher end	Synthetic -Waste garment	5.23895e+06
Rest of the world - higher end	Synthetic -Waste packaging	539008
Rest of the world	Other fibers - Waste packaging	92443
[truncated: 22 more columns]

## Sheet: Calculation_synthetic_mean
Calculations of leakage in the synthetic apparel value chain, per market - considering average MWI
	Lifecycle stage	Element	Source of plastic	Type of leakage (micro or macro)	Country		Mass considered	Share considered (if applicable)		Manufacturing losses		Number of washes and days of use		Distance transported	Share synthetic rubber	Average truck load		Loss rate		LOSS over the garment lifespan		Release rate to oceans	Release rate to air	Release rate to freshwater sediments	Release rate to soils	Release rate to other terrestrial environment		RELEASE to oceans		RELEASE to air		RELEASE to freshwater sediments		RELEASE to soils		RELEASE to other terrestrial environment		TOTAL RELEASE in all compartments over garment lifespan
							(kg)	(%)		(%)		(-)		(km)	(%)	(kg)		(% or kg/km)		(kg)		(%)	(%)	(%)	(%)	(%)		(g)		(g)		(g)		(g)		(g)		(g)
	sales market dependent data
1.1	EU - high income
EU - high income			PRODUCTION - Plastic pellets																																			0.00110234
EU - high income	Production	Plastic pellets	For garment	Micro	Undefined		1.14886	1										0.001		0.00114886		0.12	0	0.05	0.66	0.04		0.000137863		0		5.7443e-05		0.000758248		4.59544e-05		0.000999508
EU - high income	Production	Plastic pellets	For primary packaging	Micro	Undefined		0.05	1										0.001		5e-05		0.12	0	0.05	0.66	0.04		6e-06		0		2.5e-06		3.3e-05		2e-06		4.35e-05
EU - high income	Production	Plastic pellets	For shopping plastic bag	Micro	Undefined		0.0432	1										0.001		4.32e-05		0.12	0	0.05	0.66	0.04		5.184e-06		0		2.16e-06		2.8512e-05		1.728e-06		3.7584e-05
EU - high income	Production	Plastic pellets	For store hanger	Micro	Undefined		0.025	1										0.001		2.5e-05		0.12	0	0.05	0.66	0.04		3e-06		0		1.25e-06		1.65e-05		1e-06		2.175e-05
EU - high income			MANUFACTURING - garment																																			0.00172329
EU - high income	Manufacturing	Garment	Textile losses	Macro	Latin America		1.14886	0.0075921		0.15								0.01		1.30834e-05		0.05	0	0	0	0.95		6.5417e-07		0		0		0		1.24292e-05		1.30834e-05
EU - high income	Manufacturing	Garment	Textile losses	Macro	ASEAN		1.14886	0.18624		0.15								0.01		0.000320946		0.05	0	0	0	0.95		1.60473e-05		0		0		0		0.000304898		0.000320946
EU - high income	Manufacturing	Garment	Textile losses	Macro	China		1.14886	0.394622		0.15								0.01		0.000680049		0.05	0	0	0	0.95		3.40024e-05		0		0		0		0.000646046		0.000680049
EU - high income	Manufacturing	Garment	Textile losses	Macro	South Asia		1.14886	0.255553		0.15								0.01		0.000440392		0.05	0	0	0	0.95		2.20196e-05		0		0		0		0.000418372		0.000440392
EU - high income	Manufacturing	Garment	Textile losses	Macro	India		1.14886	0		0.15								0.01		0		0.05	0	0	0	0.95		0		0		0		0		0		0
EU - high income	Manufacturing	Garment	Textile losses	Macro	Brazil		1.14886	0		0.15								0.01		0		0.05	0	0	0	0.95		0		0		0		0		0		0
EU - high income	Manufacturing	Garment	Textile losses	Macro	Undefined		1.14886	0.155992		0.15								0.01		0.00026882		0.05	0	0	0	0.95		1.3441e-05		0		0		0		0.000255379		0.00026882
EU - high income			MANUFACTURING - garment																																			0.00214285
EU - high income	Manufacturing	Garment	Textile losses	Micro	Latin America		1.14886	0.0075921										0.0019		1.65723e-05		0.587301	0	0.199138	0.116405	0.0581116		9.73292e-06		0		3.30017e-06		1.9291e-06		9.63042e-07		1.59252e-05
EU - high income	Manufacturing	Garment	Textile losses	Micro	ASEAN		1.14886	0.18624										0.0019		0.000406531		0.745041	0	0.218049	0.0201183	0.0100434		0.000302883		0		8.86436e-05		8.17871e-06		4.08296e-06		0.000403788
EU - high income	Manufacturing	Garment	Textile losses	Micro	China		1.14886	0.394622										0.0019		0.000861395		0.607337	0	0.20154	0.104175	0.0520059		0.000523157		0		0.000173606		8.97357e-05		4.47976e-05		0.000831296
EU - high income	Manufacturing	Garment	Textile losses	Micro	South Asia		1.14886	0.255553										0.0019		0.00055783		0.749739	0	0.218612	0.0172507	0.00861188		0.000418227		0		0.000121948		9.62298e-06		4.80396e-06		0.000554602
EU - high income	Manufacturing	Garment	Textile losses	Micro	India		1.14886	0										0.0019		0		0.75571	0	0.219328	0.0136063	0.0067925		0		0		0		0		0		0
EU - high income	Manufacturing	Garment	Textile losses	Micro	Brazil		1.14886	0										0.0019		0		0.606971	0	0.201496	0.104398	0.0521173		0		0		0		0		0		0
EU - high income	Manufacturing	Garment	Textile losses	Micro	Undefined		1.14886	0.155992										0.0019		0.000340505		0.731089	0	0.216376	0.0286353	0.0142953		0.00024894		0		7.36772e-05		9.75048e-06		4.86761e-06		0.000337235
EU - high income			MANUFACTURING - Packaging																																			1.182e-05
EU - high income	Manufacturing	Packaging	Packaging losses	Macro	Undefined		0.1182	1		0.0001										1.182e-05		0.05	0	0	0	0.95		5.91e-07		0		0		0		1.1229e-05		1.182e-05
EU - high income			USE - losses to air																																			0
EU - high income	Use	Losses to air	Wearing the garment	Micro	Undefined		1	1				203.119						0		0		0.55	0	0.21	0.24	0		0		0		0		0		0		0
EU - high income			USE - losses to water																																			0.00230461
EU - high income	Use	Losses to water	Washing the garment	Micro	EU - high income		1	1				35.5301						6.9e-05		0.00245158		0.4852	0	0.186898	0.178729	0.0892246		0.00118951		0		0.000458194		0.000438168		0.000218741		0.00230461
EU - high income			END-OF-LIFE - garment																																			0
EU - high income	End-of-life	Garment	Kept within the same country for reuse and end-of-life	Macro	EU - high income		1	0.637412										0		0		0.05	0	0	0	0.95		0		0		0		0		0		0
EU - high income	End-of-life	Garment	Sent to other countries for reuse	Macro	RoW		1	0.362588										-		0		0	0	0	0	0		0		0		0		0		0		0
EU - high income			END-OF-LIFE - Packaging																																			0.0084337
EU - high income	End-of-life	Packaging	Primary packaging - landfilled, incinerated or recycled	Macro	EU - high income		0.05	1										0.0713511		0.00356756		0.05	0	0	0	0.95		0.000178378		0		0		0		0.00338918		0.00356756
EU - high income	End-of-life	Packaging	Shopping plastic bag - landfilled, incinerated or recycled	Macro	EU - high income		0.0432	1										0.0713511		0.00308237		0.05	0	0	0	0.95		0.000154118		0		0		0		0.00292825		0.00308237
EU - high income	End-of-life	Packaging	Store hanger - landfilled, incinerated or recycled	Macro	EU - high income		0.025	1										0.0713511		0.00178378		0.05	0	0	0	0.95		8.91889e-05		0		0		0		0.00169459		0.00178378
EU - high income			TRANSPORT																																			0.000365887
EU - high income	Transport		garment from cradle to gate	Micro	Undefined		1	1						13149.4	0.55	12000		0.0005875		0.000354076		0.02	0	0.15	0.66	0.04		7.08152e-06		0		5.31114e-05		0.00023369		1.4163e-05		0.000308046
EU - high income	Transport		Packaging used for transport after manufacturing	Micro	Undefined		0.266667	1						5615.5	0.55	12000		0.0005875		4.03224e-05		0.02	0	0.15	0.66	0.04		8.06448e-07		0		6.04836e-06		2.66128e-05		1.6129e-06		3.50805e-05
EU - high income	Transport		Plastic bag for end use and hanger for the store	Micro	Undefined		0.0682	1						2029.56	0.55	12000		0.0005875		3.72714e-06		0.02	0	0.15	0.66	0.04		7.45429e-08		0		5.59072e-07		2.45991e-06		1.49086e-07		3.24261e-06
EU - high income	Transport		garment across value chain of the second life	Micro	Undefined		0.416563	1						2000	0.55	12000		0.0005875		2.24337e-05		0.02	0	0.15	0.66	0.04		4.48673e-07		0		3.36505e-06		1.48062e-05		8.97347e-07		1.95173e-05
EU - high income			SECOND LIFE - USE - losses to air																																			0
EU - high income	Second life use	Losses to air	Wearing the garment	Micro	Undefined		1	1				203.119						0		0		0.55	0	0.21	0.24	0		0		0		0		0		0		0
EU - high income			USE - losses to water																																			0.0022628
EU - high income	Second life use	Losses to water	Washing the garment		EU - high income		0.637412	1				35.5301						6.9e-05		0.00156266		0.4852	0	0.186898	0.178729	0.0892246		0.000758205		0		0.000292058		0.000279293		0.000139428		0.00146898
EU - high income	Second life use	Losses to water	Washing the garment	Micro	EU - low income		0.362588	0.26087				35.5301						6.9e-05		0.000231891		0.4852	0	0.186898	0.178729	0.0892246		0.000112513		0		4.33398e-05		4.14456e-05		2.06904e-05		0.000217989
EU - high income	Second life use	Losses to water	Washing the garment	Micro	Pakistan		0.362588	0.113482				35.5301						6.9e-05		0.000100876		0.690421	0	0.211501	0.0534593	0.0266878		6.96469e-05		0		2.13353e-05		5.39276e-06		2.69216e-06		9.90672e-05
EU - high income	Second life use	Losses to water	Washing the garment	Micro	Tunisia		0.362588	0.0730965				35.5301						6.9e-05		6.49765e-05		0.593431	0	0.199873	0.112663	0.0562434		3.85591e-05		0		1.2987e-05		7.32045e-06		3.6545e-06		6.25211e-05
EU - high income	Second life use	Losses to water	Washing the garment	Micro	United Arab Emirates		0.362588	0.0716739				35.5301						6.9e-05		6.3712e-05		0.536078	0	0.192997	0.147672	0.0737204		3.41546e-05		0		1.22962e-05		9.40847e-06		4.69687e-06		6.05562e-05
EU - high income	Second life use	Losses to water	Washing the garment	Micro	Ghana		0.362588	0.0583669				35.5301						6.9e-05		5.18831e-05		0.759482	0	0.21978	0.0113037	0.005643		3.94043e-05		0		1.14029e-05		5.86471e-07		2.92777e-07		5.16864e-05
EU - high income	Second life use	Losses to water	Washing the garment	Micro	Cameroon		0.362588	0.0397483				35.5301						6.9e-05		3.53329e-05		0.774571	0	0.221589	0.00209328	0.001045		2.73678e-05		0		7.82937e-06		7.39614e-08		3.69228e-08		3.53081e-05
EU - high income	Second life use	Losses to water	Washing the garment	Micro	Turkey		0.362588	0.0393406				35.5301						6.9e-05		3.49705e-05		0.485609	0	0.186947	0.178479	0.0891		1.6982e-05		0		6.53761e-06		6.2415e-06		3.11587e-06		3.28769e-05
EU - high income	Second life use	Losses to water	Washing the garment	Micro	Ukraine		0.362588	0.0316384				35.5301						6.9e-05		2.81238e-05		0.584246	0	0.198772	0.11827	0.0590425		1.64312e-05		0		5.59022e-06		3.32621e-06		1.6605e-06		2.70081e-05
EU - high income	Second life use	Losses to water	Washing the garment	Micro	India		0.362588	0.0260171				35.5301						6.9e-05		2.3127e-05		0.75571	0	0.219328	0.0136063	0.0067925		1.74773e-05		0		5.07238e-06		3.14672e-07		1.5709e-07		2.30214e-05
EU - high income	Second life use	Losses to water	Washing the garment	Micro	Nigeria		0.362588	0.0236045				35.5301						6.9e-05		2.09824e-05		0.774571	0	0.221589	0.00209328	0.001045		1.62524e-05		0		4.64947e-06		4.3922e-08		2.19266e-08		2.09677e-05
EU - high income	Second life use	Losses to water	Washing the garment	Micro	Togo		0.362588	0.0214003				35.5301						6.9e-05		1.90231e-05		0.778	0	0.222	0	0		1.47999e-05		0		4.22312e-06		0		0		1.90231e-05
EU - high income	Second life use	Losses to water	Washing the garment	Micro	Russia		0.362588	0.0142924				35.5301						6.9e-05		1.27047e-05		0.573726	0	0.197511	0.124692	0.0622482		7.289e-06		0		2.50931e-06		1.58417e-06		7.90844e-07		1.21733e-05
EU - high income	Second life use	Losses to water	Washing the garment	Micro	Guinea		0.362588	0.0141752				35.5301						6.9e-05		1.26005e-05		0.740278	0	0.217478	0.023026	0.011495		9.32789e-06		0		2.74033e-06		2.9014e-07		1.44843e-07		1.25032e-05
EU - high income	Second life use	Losses to water	Washing the garment	Micro	Benin		0.362588	0.0139227				35.5301						6.9e-05		1.23761e-05		0.773542	0	0.221466	0.00272126	0.0013585		9.57344e-06		0		2.74088e-06		3.36786e-08		1.68129e-08		1.23648e-05
EU - high income	Second life use	Losses to water	Washing the garment	Micro	Kenya		0.362588	0.0133017				35.5301						6.9e-05		1.18241e-05		0.752872	0	0.218988	0.0153384	0.00765722		8.902e-06		0		2.58932e-06		1.81363e-07		9.05394e-08		1.17632e-05
EU - high income	Second life use	Losses to water	Washing the garment	Micro	Belarus		0.362588	0.0122007				35.5301						6.9e-05		1.08454e-05		0.628556	0	0.204084	0.0912228	0.04554		6.81691e-06		0		2.21336e-06		9.89344e-07		4.93898e-07		1.05135e-05
EU - high income	Second life use	Losses to water	Washing the garment	Micro	Senegal		0.362588	0.0109795				35.5301						6.9e-05		9.7598e-06		0.746794	0	0.218259	0.0190488	0.0095095		7.28855e-06		0		2.13016e-06		1.85913e-07		9.28108e-08		9.69744e-06
EU - high income	Second life use	Losses to water	Washing the garment	Micro	Oman		0.362588	0.0081346				35.5301						6.9e-05		7.23096e-06		0.631191	0	0.2044	0.0896142	0.044737		4.56412e-06		0		1.47801e-06		6.47997e-07		3.23492e-07		7.01361e-06
EU - high income	Second life use	Losses to water	Washing the garment	Micro	Cote d'Ivoire		0.362588	0.00715851				35.5301						6.9e-05		6.3633e-06		0.762225	0	0.220109	0.00962907	0.004807		4.85027e-06		0		1.40062e-06		6.12727e-08		3.05884e-08		6.34275e-06
EU - high income	Second life use	Losses to water	Washing the garment	Micro	Morocco		0.362588	0.00683393				35.5301						6.9e-05		6.07478e-06		0.598088	0	0.200431	0.109821	0.0548243		3.63325e-06		0		1.21757e-06		6.67135e-07		3.33046e-07		5.85101e-06
EU - high income	Second life use	Losses to water	Washing the garment	Micro	Chile		0.362588	0.00638938				35.5301						6.9e-05		5.67961e-06		0.459402	0	0.183805	0.194476	0.097086		2.60922e-06		0		1.04394e-06		1.10455e-06		5.5141e-07		5.30912e-06
EU - high income	Second life use	Losses to water	Washing the garment	Micro	Madagascar		0.362588	0.0062527				35.5301						6.9e-05		5.55812e-06		0.768055	0	0.220808	0.0060705	0.0030305		4.26894e-06		0		1.22728e-06		3.37405e-08		1.68439e-08		5.5468e-06
EU - high income	Second life use	Losses to water	Washing the garment	Micro	Angola		0.362588	0.00622044				35.5301						6.9e-05		5.52944e-06		0.774571	0	0.221589	0.00209328	0.001045		4.28294e-06		0		1.22526e-06		1.15746e-08		5.77827e-09		5.52556e-06
EU - high income	Second life use	Losses to water	Washing the garment	Micro	United Kingdom		0.362588	0.00600665				35.5301						6.9e-05		5.3394e-06		0.467239	0	0.184744	0.189693	0.0946978		2.49477e-06		0		9.86423e-07		1.01284e-06		5.05629e-07		4.99967e-06
EU - high income	Second life use	Losses to water	Washing the garment	Micro	Congo, DRC		0.362588	0.00600092				35.5301						6.9e-05		5.3343e-06		0.772513	0	0.221342	0.00334924	0.001672		4.12082e-06		0		1.18071e-06		1.78659e-08		8.91896e-09		5.32831e-06
EU - high income	Second life use	Losses to water	Washing the garment	Micro	Niger		0.362588	0.00580203				35.5301						6.9e-05		5.15751e-06		0.774571	0	0.221589	0.00209328	0.001045		3.99485e-06		0		1.14285e-06		1.07961e-08		5.3896e-09		5.15389e-06
EU - high income	Second life use	Losses to water	Washing the garment	Micro	Congo		0.362588	0.00579552				35.5301						6.9e-05		5.15172e-06		0.760854	0	0.219944	0.0104664	0.005225		3.9197e-06		0		1.13309e-06		5.39199e-08		2.69177e-08		5.13363e-06
EU - high income	Second life use	Losses to water	Washing the garment	Micro	South Africa		0.362588	0.00549142				35.5301						6.9e-05		4.8814e-06		0.614412	0	0.202388	0.0998559	0.0498498		2.99919e-06		0		9.87938e-07		4.87436e-07		2.43337e-07		4.7179e-06
EU - high income	Second life use	Losses to water	Washing the garment	Micro	Burkina Faso		0.362588	0.00539848				35.5301						6.9e-05		4.79879e-06		0.774571	0	0.221589	0.00209328	0.001045		3.717e-06		0		1.06336e-06		1.00452e-08		5.01473e-09		4.79542e-06
EU - high income	Second life use	Losses to water	Washing the garment	Micro	Mali		0.362588	0.00533408				35.5301						6.9e-05		4.74154e-06		0.774571	0	0.221589	0.00209328	0.001045		3.67265e-06		0		1.05067e-06		9.92534e-09		4.95491e-09		4.73821e-06
EU - high income	Second life use	Losses to water	Washing the garment	Micro	Albania		0.362588	0.00507114				35.5301						6.9e-05		4.50781e-06		0.568105	0	0.196837	0.128123	0.063961		2.56091e-06		0		8.87302e-07		5.77552e-07		2.88324e-07		4.31409e-06
EU - high income	Second life use	Losses to water	Washing the garment	Micro	Undefined		0.362588	0.0759996				35.5301						6.9e-05		6.75571e-05		0.680724	0	0.210338	0.0593786	0.0296428		4.59877e-05		0		1.42098e-05		4.01145e-06		2.00259e-06		6.62116e-05
EU - high income			SECOND LIFE - END-OF-LIFE																																			0.226012
EU - high income	Second life EOL	Garment	Landfilled, incinerated or recycled	Macro	EU - low income		0.362588	0.26087										0.078		0.00737789		0.05	0	0	0	0.95		0.000368894		0		0		0		0.00700899		0.00737789
EU - high income	Second life EOL	Garment	Landfilled, incinerated or recycled	Macro	Pakistan		0.362588	0.113482										0.98		0.0403244		0.05	0	0	0	0.95		0.00201622		0		0		0		0.0383082		0.0403244
EU - high income	Second life EOL	Garment	Landfilled, incinerated or recycled	Macro	Tunisia		0.362588	0.0730965										0.733158		0.0194316		0.05	0	0	0	0.95		0.000971579		0		0		0		0.01846		0.0194316
EU - high income	Second life EOL	Garment	Landfilled, incinerated or recycled	Macro	United Arab Emirates		0.362588	0.0716739										0.695627		0.0180781		0.05	0	0	0	0.95		0.000903903		0		0		0		0.0171742		0.0180781
EU - high income	Second life EOL	Garment	Landfilled, incinerated or recycled	Macro	Ghana		0.362588	0.0583669										0.88806		0.0187942		0.05	0	0	0	0.95		0.000939708		0		0		0		0.0178544		0.0187942
EU - high income	Second life EOL	Garment	Landfilled, incinerated or recycled	Macro	Cameroon		0.362588	0.0397483										0.878648		0.0126633		0.05	0	0	0	0.95		0.000633166		0		0		0		0.0120302		0.0126633
EU - high income	Second life EOL	Garment	Landfilled, incinerated or recycled	Macro	Turkey		0.362588	0.0393406										0.519345		0.00740818		0.05	0	0	0	0.95		0.000370409		0		0		0		0.00703777		0.00740818
EU - high income	Second life EOL	Garment	Landfilled, incinerated or recycled	Macro	Ukraine		0.362588	0.0316384										0.598208		0.00686247		0.05	0	0	0	0.95		0.000343123		0		0		0		0.00651934		0.00686247
EU - high income	Second life EOL	Garment	Landfilled, incinerated or recycled	Macro	India		0.362588	0.0260171										0.68		0.00641478		0.05	0	0	0	0.95		0.000320739		0		0		0		0.00609404		0.00641478
EU - high income	Second life EOL	Garment	Landfilled, incinerated or recycled	Macro	Nigeria		0.362588	0.0236045										0.903749		0.00773495		0.05	0	0	0	0.95		0.000386748		0		0		0		0.0073482		0.00773495
EU - high income	Second life EOL	Garment	Landfilled, incinerated or recycled	Macro	Togo		0.362588	0.0214003										0.991777		0.00769571		0.05	0	0	0	0.95		0.000384786		0		0		0		0.00731093		0.00769571
EU - high income	Second life EOL	Garment	Landfilled, incinerated or recycled	Macro	Russia		0.362588	0.0142924										0.964749		0.00499957		0.05	0	0	0	0.95		0.000249978		0		0		0		0.00474959		0.00499957
EU - high income	Second life EOL	Garment	Landfilled, incinerated or recycled	Macro	Guinea		0.362588	0.0141752										0.979814		0.005036		0.05	0	0	0	0.95		0.0002518		0		0		0		0.0047842		0.005036
EU - high income	Second life EOL	Garment	Landfilled, incinerated or recycled	Macro	Benin		0.362588	0.0139227										0.899069		0.00453869		0.05	0	0	0	0.95		0.000226935		0		0		0		0.00431176		0.00453869
EU - high income	Second life EOL	Garment	Landfilled, incinerated or recycled	Macro	Kenya		0.362588	0.0133017										0.968		0.0046687		0.05	0	0	0	0.95		0.000233435		0		0		0		0.00443527		0.0046687
EU - high income	Second life EOL	Garment	Landfilled, incinerated or recycled	Macro	Belarus		0.362588	0.0122007										0.313349		0.0013862		0.05	0	0	0	0.95		6.93101e-05		0		0		0		0.00131689		0.0013862
EU - high income	Second life EOL	Garment	Landfilled, incinerated or recycled	Macro	Senegal		0.362588	0.0109795										0.997271		0.00397016		0.05	0	0	0	0.95		0.000198508		0		0		0		0.00377165		0.00397016
EU - high income	Second life EOL	Garment	Landfilled, incinerated or recycled	Macro	Oman		0.362588	0.0081346										0.999904		0.00294923		0.05	0	0	0	0.95		0.000147462		0		0		0		0.00280177		0.00294923
EU - high income	Second life EOL	Garment	Landfilled, incinerated or recycled	Macro	Cote d'Ivoire		0.362588	0.00715851										0.985562		0.00255812		0.05	0	0	0	0.95		0.000127906		0		0		0		0.00243021		0.00255812
EU - high income	Second life EOL	Garment	Landfilled, incinerated or recycled	Macro	Morocco		0.362588	0.00683393										0.754535		0.00186967		0.05	0	0	0	0.95		9.34833e-05		0		0		0		0.00177618		0.00186967
EU - high income	Second life EOL	Garment	Landfilled, incinerated or recycled	Macro	Chile		0.362588	0.00638938										0.181298		0.000420015		0.05	0	0	0	0.95		2.10007e-05		0		0		0		0.000399014		0.000420015
EU - high income	Second life EOL	Garment	Landfilled, incinerated or recycled	Macro	Madagascar		0.362588	0.0062527										1.00037		0.00226799		0.05	0	0	0	0.95		0.000113399		0		0		0		0.00215459		0.00226799
EU - high income	Second life EOL	Garment	Landfilled, incinerated or recycled	Macro	Angola		0.362588	0.00622044										0.946269		0.00213427		0.05	0	0	0	0.95		0.000106714		0		0		0		0.00202756		0.00213427
EU - high income	Second life EOL	Garment	Landfilled, incinerated or recycled	Macro	United Kingdom		0.362588	0.00600665										0.055614		0.000121124		0.05	0	0	0	0.95		6.05621e-06		0		0		0		0.000115068		0.000121124
EU - high income	Second life EOL	Garment	Landfilled, incinerated or recycled	Macro	Congo, DRC		0.362588	0.00600092										0.980217		0.00213282		0.05	0	0	0	0.95		0.000106641		0		0		0		0.00202618		0.00213282
EU - high income	Second life EOL	Garment	Landfilled, incinerated or recycled	Macro	Niger		0.362588	0.00580203										0.983851		0.00206978		0.05	0	0	0	0.95		0.000103489		0		0		0		0.00196629		0.00206978
EU - high income	Second life EOL	Garment	Landfilled, incinerated or recycled	Macro	Congo		0.362588	0.00579552										0.873912		0.00183643		0.05	0	0	0	0.95		9.18214e-05		0		0		0		0.00174461		0.00183643
EU - high income	Second life EOL	Garment	Landfilled, incinerated or recycled	Macro	South Africa		0.362588	0.00549142										0.4752		0.000946182		0.05	0	0	0	0.95		4.73091e-05		0		0		0		0.000898873		0.000946182
EU - high income	Second life EOL	Garment	Landfilled, incinerated or recycled	Macro	Burkina Faso		0.362588	0.00539848										0.943905		0.00184762		0.05	0	0	0	0.95		9.23812e-05		0		0		0		0.00175524		0.00184762
EU - high income	Second life EOL	Garment	Landfilled, incinerated or recycled	Macro	Mali		0.362588	0.00533408										0.97427		0.00188431		0.05	0	0	0	0.95		9.42155e-05		0		0		0		0.0017901		0.00188431
EU - high income	Second life EOL	Garment	Landfilled, incinerated or recycled	Macro	Albania		0.362588	0.00507114										0.719506		0.00132298		0.05	0	0	0	0.95		6.61491e-05		0		0		0		0.00125683		0.00132298
EU - high income	Second life EOL	Garment	Landfilled, incinerated or recycled	Macro	Undefined		0.362588	0.0759996										0.880618		0.0242668		0.05	0	0	0	0.95		0.00121334		0		0		0		0.0230535		0.0242668
1.2	EU - low income
EU - low income			PRODUCTION - Plastic pellets																																			0.00110234
EU - low income	Production	Plastic pellets	For garment	Micro	Undefined		1.14886	1										0.001		0.00114886		0.12	0	0.05	0.66	0.04		0.000137863		0		5.7443e-05		0.000758248		4.59544e-05		0.000999508
EU - low income	Production	Plastic pellets	For primary packaging	Micro	Undefined		0.05	1										0.001		5e-05		0.12	0	0.05	0.66	0.04		6e-06		0		2.5e-06		3.3e-05		2e-06		4.35e-05
EU - low income	Production	Plastic pellets	For shopping plastic bag	Micro	Undefined		0.0432	1										0.001		4.32e-05		0.12	0	0.05	0.66	0.04		5.184e-06		0		2.16e-06		2.8512e-05		1.728e-06		3.7584e-05
EU - low income	Production	Plastic pellets	For store hanger	Micro	Undefined		0.025	1										0.001		2.5e-05		0.12	0	0.05	0.66	0.04		3e-06		0		1.25e-06		1.65e-05		1e-06		2.175e-05
EU - low income			MANUFACTURING - garment																																			0.00172329
EU - low income	Manufacturing	Garment	Textile losses	Macro	Latin America		1.14886	0.0075921		0.15								0.01		1.30834e-05		0.05	0	0	0	0.95		6.5417e-07		0		0		0		1.24292e-05		1.30834e-05
EU - low income	Manufacturing	Garment	Textile losses	Macro	ASEAN		1.14886	0.18624		0.15								0.01		0.000320946		0.05	0	0	0	0.95		1.60473e-05		0		0		0		0.000304898		0.000320946
EU - low income	Manufacturing	Garment	Textile losses	Macro	China		1.14886	0.394622		0.15								0.01		0.000680049		0.05	0	0	0	0.95		3.40024e-05		0		0		0		0.000646046		0.000680049
EU - low income	Manufacturing	Garment	Textile losses	Macro	South Asia		1.14886	0.255553		0.15								0.01		0.000440392		0.05	0	0	0	0.95		2.20196e-05		0		0		0		0.000418372		0.000440392
EU - low income	Manufacturing	Garment	Textile losses	Macro	India		1.14886	0		0.15								0.01		0		0.05	0	0	0	0.95		0		0		0		0		0		0
EU - low income	Manufacturing	Garment	Textile losses	Macro	Brazil		1.14886	0		0.15								0.01		0		0.05	0	0	0	0.95		0		0		0		0		0		0
EU - low income	Manufacturing	Garment	Textile losses	Macro	Undefined		1.14886	0.155992		0.15								0.01		0.00026882		0.05	0	0	0	0.95		1.3441e-05		0		0		0		0.000255379		0.00026882
EU - low income			MANUFACTURING - garment																																			0.00214285
EU - low income	Manufacturing	Garment	Textile losses	Micro	Latin America		1.14886	0.0075921										0.0019		1.65723e-05		0.587301	0	0.199138	0.116405	0.0581116		9.73292e-06		0		3.30017e-06		1.9291e-06		9.63042e-07		1.59252e-05
EU - low income	Manufacturing	Garment	Textile losses	Micro	ASEAN		1.14886	0.18624										0.0019		0.000406531		0.745041	0	0.218049	0.0201183	0.0100434		0.000302883		0		8.86436e-05		8.17871e-06		4.08296e-06		0.000403788
EU - low income	Manufacturing	Garment	Textile losses	Micro	China		1.14886	0.394622										0.0019		0.000861395		0.607337	0	0.20154	0.104175	0.0520059		0.000523157		0		0.000173606		8.97357e-05		4.47976e-05		0.000831296
EU - low income	Manufacturing	Garment	Textile losses	Micro	South Asia		1.14886	0.255553										0.0019		0.00055783		0.749739	0	0.218612	0.0172507	0.00861188		0.000418227		0		0.000121948		9.62298e-06		4.80396e-06		0.000554602
EU - low income	Manufacturing	Garment	Textile losses	Micro	India		1.14886	0										0.0019		0		0.75571	0	0.219328	0.0136063	0.0067925		0		0		0		0		0		0
EU - low income	Manufacturing	Garment	Textile losses	Micro	Brazil		1.14886	0										0.0019		0		0.606971	0	0.201496	0.104398	0.0521173		0		0		0		0		0		0
EU - low income	Manufacturing	Garment	Textile losses	Micro	Undefined		1.14886	0.155992										0.0019		0.000340505		0.731089	0	0.216376	0.0286353	0.0142953		0.00024894		0		7.36772e-05		9.75048e-06		4.86761e-06		0.000337235
EU - low income			MANUFACTURING - Packaging																																			1.182e-05
EU - low income	Manufacturing	Packaging	Packaging losses	Macro	Undefined		0.1182	1		0.0001										1.182e-05		0.05	0	0	0	0.95		5.91e-07		0		0		0		1.1229e-05		1.182e-05
EU - low income			USE - losses to air																																			0
EU - low income	Use	Losses to air	Wearing the garment	Micro	Undefined		1	1				203.119						0		0		0.55	0	0.21	0.24	0		0		0		0		0		0		0
EU - low income			USE - losses to water																																			0.00230461
EU - low income	Use	Losses to water	Washing the garment	Micro	EU - low income		1	1				35.5301						6.9e-05		0.00245158		0.4852	0	0.186898	0.178729	0.0892246		0.00118951		0		0.000458194		0.000438168		0.000218741		0.00230461
EU - low income			END-OF-LIFE - garment																																			0.0546702
EU - low income	End-of-life	Garment	Kept within the same country for reuse and end-of-life	Macro	EU - low income		1	0.700899										0.078		0.0546702		0.05	0	0	0	0.95		0.00273351		0		0		0		0.0519366		0.0546702
EU - low income	End-of-life	Garment	Sent to other countries for reuse	Macro	RoW		1	0.299101										-		0		0	0	0	0	0		0		0		0		0		0		0
EU - low income			END-OF-LIFE - Packaging																																			0.00876731
EU - low income	End-of-life	Packaging	Primary packaging - landfilled, incinerated or recycled	Macro	EU - low income		0.05	1										0.0741735		0.00370868		0.05	0	0	0	0.95		0.000185434		0		0		0		0.00352324		0.00370868
EU - low income	End-of-life	Packaging	Shopping plastic bag - landfilled, incinerated or recycled	Macro	EU - low income		0.0432	1										0.0741735		0.0032043		0.05	0	0	0	0.95		0.000160215		0		0		0		0.00304408		0.0032043
EU - low income	End-of-life	Packaging	Store hanger - landfilled, incinerated or recycled	Macro	EU - low income		0.025	1										0.0741735		0.00185434		0.05	0	0	0	0.95		9.27169e-05		0		0		0		0.00176162		0.00185434
EU - low income			TRANSPORT																																			0.000365887
EU - low income	Transport		garment from cradle to gate	Micro	Undefined		1	1						13149.4	0.55	12000		0.0005875		0.000354076		0.02	0	0.15	0.66	0.04		7.08152e-06		0		5.31114e-05		0.00023369		1.4163e-05		0.000308046
EU - low income	Transport		Packaging used for transport after manufacturing	Micro	Undefined		0.266667	1						5615.5	0.55	12000		0.0005875		4.03224e-05		0.02	0	0.15	0.66	0.04		8.06448e-07		0		6.04836e-06		2.66128e-05		1.6129e-06		3.50805e-05
EU - low income	Transport		Plastic bag for end use and hanger for the store	Micro	Undefined		0.0682	1						2029.56	0.55	12000		0.0005875		3.72714e-06		0.02	0	0.15	0.66	0.04		7.45429e-08		0		5.59072e-07		2.45991e-06		1.49086e-07		3.24261e-06
EU - low income	Transport		garment across value chain of the second life	Micro	Undefined		0.416563	1						2000	0.55	12000		0.0005875		2.24337e-05		0.02	0	0.15	0.66	0.04		4.48673e-07		0		3.36505e-06		1.48062e-05		8.97347e-07		1.95173e-05
EU - low income			SECOND LIFE - USE - losses to air																																			0
EU - low income	Second life use	Losses to air	Wearing the garment	Micro	Undefined		1	1				203.119						0		0		0.55	0	0.21	0.24	0		0		0		0		0		0		0
EU - low income			USE - losses to water																																			0.00229169
EU - low income	Second life use	Losses to water	Washing the garment		EU - low income		0.700899	1				35.5301						6.9e-05		0.00171831		0.4852	0	0.186898	0.178729	0.0892246		0.000833724		0		0.000321148		0.000307112		0.000153316		0.0016153
EU - low income	Second life use	Losses to water	Washing the garment	Micro	Pakistan		0.299101	0.182147				35.5301						6.9e-05		0.000133563		0.690421	0	0.211501	0.0534593	0.0266878		9.22145e-05		0		2.82486e-05		7.14016e-06		3.56449e-06		0.000131168
EU - low income	Second life use	Losses to water	Washing the garment	Micro	Ukraine		0.299101	0.130713				35.5301						6.9e-05		9.58481e-05		0.584246	0	0.198772	0.11827	0.0590425		5.59988e-05		0		1.90519e-05		1.1336e-05		5.65911e-06		9.20458e-05
EU - low income	Second life use	Losses to water	Washing the garment	Micro	United Arab Emirates		0.299101	0.0748729				35.5301						6.9e-05		5.4902e-05		0.536078	0	0.192997	0.147672	0.0737204		2.94318e-05		0		1.05959e-05		8.10748e-06		4.04739e-06		5.21826e-05
EU - low income	Second life use	Losses to water	Washing the garment	Micro	Togo		0.299101	0.0744452				35.5301						6.9e-05		5.45883e-05		0.778	0	0.222	0	0		4.24697e-05		0		1.21186e-05		0		0		5.45883e-05
EU - low income	Second life use	Losses to water	Washing the garment	Micro	EU - high income		0.299101	9.23238e-06				35.5301						6.9e-05		6.76981e-09		0.4852	0	0.186898	0.178729	0.0892246		3.28471e-09		0		1.26526e-09		1.20996e-09		6.04034e-10		6.36397e-09
EU - low income	Second life use	Losses to water	Washing the garment	Micro	Benin		0.299101	0.0522776				35.5301						6.9e-05		3.83335e-05		0.773542	0	0.221466	0.00272126	0.0013585		2.96526e-05		0		8.48956e-06		1.04315e-07		5.20761e-08		3.82986e-05
EU - low income	Second life use	Losses to water	Washing the garment	Micro	Russia		0.299101	0.0410421				35.5301						6.9e-05		3.00949e-05		0.573726	0	0.197511	0.124692	0.0622482		1.72662e-05		0		5.94406e-06		3.75258e-06		1.87336e-06		2.88362e-05
EU - low income	Second life use	Losses to water	Washing the garment	Micro	Belarus		0.299101	0.037504				35.5301						6.9e-05		2.75005e-05		0.628556	0	0.204084	0.0912228	0.04554		1.72856e-05		0		5.61241e-06		2.50867e-06		1.25237e-06		2.6659e-05
EU - low income	Second life use	Losses to water	Washing the garment	Micro	Ghana		0.299101	0.033717				35.5301						6.9e-05		2.47236e-05		0.759482	0	0.21978	0.0113037	0.005643		1.87771e-05		0		5.43375e-06		2.79468e-07		1.39515e-07		2.46299e-05
EU - low income	Second life use	Losses to water	Washing the garment	Micro	Nigeria		0.299101	0.0322923				35.5301						6.9e-05		2.36789e-05		0.774571	0	0.221589	0.00209328	0.001045		1.8341e-05		0		5.24698e-06		4.95665e-08		2.47445e-08		2.36623e-05
EU - low income	Second life use	Losses to water	Washing the garment	Micro	India		0.299101	0.0283064				35.5301						6.9e-05		2.07562e-05		0.75571	0	0.219328	0.0136063	0.0067925		1.56857e-05		0		4.55242e-06		2.82415e-07		1.40987e-07		2.06615e-05
EU - low income	Second life use	Losses to water	Washing the garment	Micro	Kenya		0.299101	0.0266572				35.5301						6.9e-05		1.95469e-05		0.752872	0	0.218988	0.0153384	0.00765722		1.47163e-05		0		4.28053e-06		2.99819e-07		1.49675e-07		1.94464e-05
EU - low income	Second life use	Losses to water	Washing the garment	Micro	Niger		0.299101	0.0214607				35.5301						6.9e-05		1.57365e-05		0.774571	0	0.221589	0.00209328	0.001045		1.2189e-05		0		3.48703e-06		3.29408e-08		1.64446e-08		1.57254e-05
EU - low income	Second life use	Losses to water	Washing the garment	Micro	Cameroon		0.299101	0.021202				35.5301						6.9e-05		1.55468e-05		0.774571	0	0.221589	0.00209328	0.001045		1.20421e-05		0		3.44499e-06		3.25436e-08		1.62464e-08		1.55358e-05
EU - low income	Second life use	Losses to water	Washing the garment	Micro	Djibouti		0.299101	0.0200257				35.5301						6.9e-05		1.46842e-05		0.760168	0	0.219862	0.010885	0.005434		1.11625e-05		0		3.2285e-06		1.59838e-07		7.9794e-08		1.46306e-05
EU - low income	Second life use	Losses to water	Washing the garment	Micro	Turkey		0.299101	0.0174972				35.5301						6.9e-05		1.28302e-05		0.485609	0	0.186947	0.178479	0.0891		6.23045e-06		0		2.39856e-06		2.28992e-06		1.14317e-06		1.20621e-05
EU - low income	Second life use	Losses to water	Washing the garment	Micro	Tanzania		0.299101	0.0170186				35.5301						6.9e-05		1.24792e-05		0.774571	0	0.221589	0.00209328	0.001045		9.66601e-06		0		2.76525e-06		2.61224e-08		1.30407e-08		1.24704e-05
EU - low income	Second life use	Losses to water	Washing the garment	Micro	Uganda		0.299101	0.0168629				35.5301						6.9e-05		1.2365e-05		0.761197	0	0.219986	0.0102571	0.0051205		9.4122e-06		0		2.72012e-06		1.26828e-07		6.3315e-08		1.23225e-05
EU - low income	Second life use	Losses to water	Washing the garment	Micro	Mali		0.299101	0.0126611				35.5301						6.9e-05		9.28401e-06		0.774571	0	0.221589	0.00209328	0.001045		7.19112e-06		0		2.05723e-06		1.9434e-08		9.70179e-09		9.27749e-06
EU - low income	Second life use	Losses to water	Washing the garment	Micro	Guinea		0.299101	0.0121917				35.5301						6.9e-05		8.93977e-06		0.740278	0	0.217478	0.023026	0.011495		6.61791e-06		0		1.9442e-06		2.05847e-07		1.02763e-07		8.87072e-06
EU - low income	Second life use	Losses to water	Washing the garment	Micro	Congo		0.299101	0.00910923				35.5301						6.9e-05		6.67951e-06		0.760854	0	0.219944	0.0104664	0.005225		5.08213e-06		0		1.46912e-06		6.99103e-08		3.49005e-08		6.65606e-06
EU - low income	Second life use	Losses to water	Washing the garment	Micro	Angola		0.299101	0.00897089				35.5301						6.9e-05		6.57807e-06		0.774571	0	0.221589	0.00209328	0.001045		5.09518e-06		0		1.45763e-06		1.37697e-08		6.87408e-09		6.57345e-06
EU - low income	Second life use	Losses to water	Washing the garment	Micro	Mozambique		0.299101	0.00883111				35.5301						6.9e-05		6.47558e-06		0.773885	0	0.221507	0.00251193	0.001254		5.01135e-06		0		1.43438e-06		1.62662e-08		8.12038e-09		6.47012e-06
EU - low income	Second life use	Losses to water	Washing the garment	Micro	Georgia		0.299101	0.00813954				35.5301						6.9e-05		5.96847e-06		0.775257	0	0.221671	0.00167462	0.000836		4.62709e-06		0		1.32304e-06		9.99492e-09		4.98964e-09		5.96512e-06
EU - low income	Second life use	Losses to water	Washing the garment	Micro	Cote d'Ivoire		0.299101	0.00680281				35.5301						6.9e-05		4.98829e-06		0.762225	0	0.220109	0.00962907	0.004807		3.8022e-06		0		1.09797e-06		4.80326e-08		2.39787e-08		4.97218e-06
EU - low income	Second life use	Losses to water	Washing the garment	Micro	Tunisia		0.299101	0.00639835				35.5301						6.9e-05		4.69171e-06		0.593431	0	0.199873	0.112663	0.0562434		2.78421e-06		0		9.37746e-07		5.28583e-07		2.63878e-07		4.51442e-06
EU - low income	Second life use	Losses to water	Washing the garment	Micro	Morocco		0.299101	0.00623418				35.5301						6.9e-05		4.57133e-06		0.598088	0	0.200431	0.109821	0.0548243		2.73406e-06		0		9.16237e-07		5.02026e-07		2.5062e-07		4.40294e-06
EU - low income	Second life use	Losses to water	Washing the garment	Micro	Malawi		0.299101	0.00609096				35.5301						6.9e-05		4.46631e-06		0.775257	0	0.221671	0.00167462	0.000836		3.46254e-06		0		9.90052e-07		7.47938e-09		3.73384e-09		4.4638e-06
EU - low income	Second life use	Losses to water	Washing the garment	Micro	Zambia		0.299101	0.00580686				35.5301						6.9e-05		4.25799e-06		0.743021	0	0.217807	0.0213514	0.010659		3.16378e-06		0		9.27419e-07		9.09142e-08		4.53859e-08		4.2275e-06
EU - low income	Second life use	Losses to water	Washing the garment	Micro	Senegal		0.299101	0.00541454				35.5301						6.9e-05		3.97031e-06		0.746794	0	0.218259	0.0190488	0.0095095		2.965e-06		0		8.66555e-07		7.56297e-08		3.77557e-08		3.94494e-06
EU - low income	Second life use	Losses to water	Washing the garment	Micro	Chile		0.299101	0.0054112				35.5301						6.9e-05		3.96786e-06		0.459402	0	0.183805	0.194476	0.097086		1.82284e-06		0		7.29312e-07		7.71656e-07		3.85224e-07		3.70903e-06
EU - low income	Second life use	Losses to water	Washing the garment	Micro	Serbia		0.299101	0.00530384				35.5301						6.9e-05		3.88914e-06		0.599266	0	0.200572	0.109102	0.0544655		2.33063e-06		0		7.80054e-07		4.24312e-07		2.11824e-07		3.74682e-06
EU - low income	Second life use	Losses to water	Washing the garment	Micro	Burundi		0.299101	0.00500262				35.5301						6.9e-05		3.66827e-06		0.774571	0	0.221589	0.00209328	0.001045		2.84133e-06		0		8.12847e-07		7.6787e-09		3.83334e-09		3.66569e-06
EU - low income	Second life use	Losses to water	Washing the garment	Micro	Undefined		0.299101	0.0595796				35.5301						6.9e-05		4.36878e-05		0.680724	0	0.210338	0.0593786	0.0296428		2.97393e-05		0		9.18921e-06		2.59412e-06		1.29503e-06		4.28177e-05
EU - low income			SECOND LIFE - END-OF-LIFE																																			0.249962
EU - low income	Second life EOL	Garment	Landfilled, incinerated or recycled	Macro	Pakistan		0.299101	0.182147										0.98		0.0533907		0.05	0	0	0	0.95		0.00266953		0		0		0		0.0507211		0.0533907
EU - low income	Second life EOL	Garment	Landfilled, incinerated or recycled	Macro	Ukraine		0.299101	0.130713										0.598208		0.0233878		0.05	0	0	0	0.95		0.00116939		0		0		0		0.0222184		0.0233878
EU - low income	Second life EOL	Garment	Landfilled, incinerated or recycled	Macro	United Arab Emirates		0.299101	0.0748729										0.695627		0.0155782		0.05	0	0	0	0.95		0.000778912		0		0		0		0.0147993		0.0155782
EU - low income	Second life EOL	Garment	Landfilled, incinerated or recycled	Macro	Togo		0.299101	0.0744452										0.991777		0.0220835		0.05	0	0	0	0.95		0.00110418		0		0		0		0.0209793		0.0220835
EU - low income	Second life EOL	Garment	Landfilled, incinerated or recycled	Macro	EU - high income		0.299101	9.23238e-06										0		0		0.05	0	0	0	0.95		0		0		0		0		0		0
EU - low income	Second life EOL	Garment	Landfilled, incinerated or recycled	Macro	Benin		0.299101	0.0522776										0.899069		0.0140581		0.05	0	0	0	0.95		0.000702904		0		0		0		0.0133552		0.0140581
EU - low income	Second life EOL	Garment	Landfilled, incinerated or recycled	Macro	Russia		0.299101	0.0410421										0.964749		0.011843		0.05	0	0	0	0.95		0.00059215		0		0		0		0.0112509		0.011843
EU - low income	Second life EOL	Garment	Landfilled, incinerated or recycled	Macro	Belarus		0.299101	0.037504										0.313349		0.00351498		0.05	0	0	0	0.95		0.000175749		0		0		0		0.00333923		0.00351498
EU - low income	Second life EOL	Garment	Landfilled, incinerated or recycled	Macro	Ghana		0.299101	0.033717										0.88806		0.00895588		0.05	0	0	0	0.95		0.000447794		0		0		0		0.00850808		0.00895588
EU - low income	Second life EOL	Garment	Landfilled, incinerated or recycled	Macro	Nigeria		0.299101	0.0322923										0.903749		0.00872899		0.05	0	0	0	0.95		0.000436449		0		0		0		0.00829254		0.00872899
EU - low income	Second life EOL	Garment	Landfilled, incinerated or recycled	Macro	India		0.299101	0.0283064										0.68		0.0057572		0.05	0	0	0	0.95		0.00028786		0		0		0		0.00546934		0.0057572
EU - low income	Second life EOL	Garment	Landfilled, incinerated or recycled	Macro	Kenya		0.299101	0.0266572										0.968		0.00771805		0.05	0	0	0	0.95		0.000385903		0		0		0		0.00733215		0.00771805
EU - low income	Second life EOL	Garment	Landfilled, incinerated or recycled	Macro	Niger		0.299101	0.0214607										0.983851		0.00631526		0.05	0	0	0	0.95		0.000315763		0		0		0		0.0059995		0.00631526
EU - low income	Second life EOL	Garment	Landfilled, incinerated or recycled	Macro	Cameroon		0.299101	0.021202										0.878648		0.00557197		0.05	0	0	0	0.95		0.000278598		0		0		0		0.00529337		0.00557197
EU - low income	Second life EOL	Garment	Landfilled, incinerated or recycled	Macro	Djibouti		0.299101	0.0200257										0.88806		0.00531921		0.05	0	0	0	0.95		0.000265961		0		0		0		0.00505325		0.00531921
EU - low income	Second life EOL	Garment	Landfilled, incinerated or recycled	Macro	Turkey		0.299101	0.0174972										0.519345		0.00271796		0.05	0	0	0	0.95		0.000135898		0		0		0		0.00258206		0.00271796
EU - low income	Second life EOL	Garment	Landfilled, incinerated or recycled	Macro	Tanzania		0.299101	0.0170186										1.0004		0.00509232		0.05	0	0	0	0.95		0.000254616		0		0		0		0.0048377		0.00509232
EU - low income	Second life EOL	Garment	Landfilled, incinerated or recycled	Macro	Uganda		0.299101	0.0168629										0.95125		0.00479781		0.05	0	0	0	0.95		0.00023989		0		0		0		0.00455792		0.00479781
EU - low income	Second life EOL	Garment	Landfilled, incinerated or recycled	Macro	Mali		0.299101	0.0126611										0.97427		0.00368951		0.05	0	0	0	0.95		0.000184476		0		0		0		0.00350504		0.00368951
EU - low income	Second life EOL	Garment	Landfilled, incinerated or recycled	Macro	Guinea		0.299101	0.0121917										0.979814		0.00357292		0.05	0	0	0	0.95		0.000178646		0		0		0		0.00339428		0.00357292
EU - low income	Second life EOL	Garment	Landfilled, incinerated or recycled	Macro	Congo		0.299101	0.00910923										0.873912		0.00238104		0.05	0	0	0	0.95		0.000119052		0		0		0		0.00226199		0.00238104
EU - low income	Second life EOL	Garment	Landfilled, incinerated or recycled	Macro	Angola		0.299101	0.00897089										0.946269		0.00253903		0.05	0	0	0	0.95		0.000126951		0		0		0		0.00241208		0.00253903
EU - low income	Second life EOL	Garment	Landfilled, incinerated or recycled	Macro	Mozambique		0.299101	0.00883111										0.99475		0.00262752		0.05	0	0	0	0.95		0.000131376		0		0		0		0.00249615		0.00262752
EU - low income	Second life EOL	Garment	Landfilled, incinerated or recycled	Macro	Georgia		0.299101	0.00813954										0.86044		0.00209478		0.05	0	0	0	0.95		0.000104739		0		0		0		0.00199004		0.00209478
EU - low income	Second life EOL	Garment	Landfilled, incinerated or recycled	Macro	Cote d'Ivoire		0.299101	0.00680281										0.985562		0.00200535		0.05	0	0	0	0.95		0.000100267		0		0		0		0.00190508		0.00200535
EU - low income	Second life EOL	Garment	Landfilled, incinerated or recycled	Macro	Tunisia		0.299101	0.00639835										0.733158		0.00140308		0.05	0	0	0	0.95		7.01541e-05		0		0		0		0.00133293		0.00140308
EU - low income	Second life EOL	Garment	Landfilled, incinerated or recycled	Macro	Morocco		0.299101	0.00623418										0.754535		0.00140694		0.05	0	0	0	0.95		7.03471e-05		0		0		0		0.0013366		0.00140694
EU - low income	Second life EOL	Garment	Landfilled, incinerated or recycled	Macro	Malawi		0.299101	0.00609096										0.97427		0.00177493		0.05	0	0	0	0.95		8.87467e-05		0		0		0		0.00168619		0.00177493
EU - low income	Second life EOL	Garment	Landfilled, incinerated or recycled	Macro	Zambia		0.299101	0.00580686										0.95348		0.00165604		0.05	0	0	0	0.95		8.28019e-05		0		0		0		0.00157324		0.00165604
EU - low income	Second life EOL	Garment	Landfilled, incinerated or recycled	Macro	Senegal		0.299101	0.00541454										0.997271		0.00161507		0.05	0	0	0	0.95		8.07536e-05		0		0		0		0.00153432		0.00161507
EU - low income	Second life EOL	Garment	Landfilled, incinerated or recycled	Macro	Chile		0.299101	0.0054112										0.181298		0.000293429		0.05	0	0	0	0.95		1.46715e-05		0		0		0		0.000278758		0.000293429
EU - low income	Second life EOL	Garment	Landfilled, incinerated or recycled	Macro	Serbia		0.299101	0.00530384										0.580411		0.000920753		0.05	0	0	0	0.95		4.60376e-05		0		0		0		0.000874715		0.000920753
EU - low income	Second life EOL	Garment	Landfilled, incinerated or recycled	Macro	Burundi		0.299101	0.00500262										0.97427		0.00145779		0.05	0	0	0	0.95		7.28894e-05		0		0		0		0.0013849		0.00145779
EU - low income	Second life EOL	Garment	Landfilled, incinerated or recycled	Macro	Undefined		0.299101	0.0595796										0.880618		0.0156929		0.05	0	0	0	0.95		0.000784643		0		0		0		0.0149082		0.0156929
2	US
US			PRODUCTION - Plastic pellets																																			0.00110234
US	Production	Plastic pellets	For garment	Micro	Undefined		1.14886	1										0.001		0.00114886		0.12	0	0.05	0.66	0.04		0.000137863		0		5.7443e-05		0.000758248		4.59544e-05		0.000999508
US	Production	Plastic pellets	For primary packaging	Micro	Undefined		0.05	1										0.001		5e-05		0.12	0	0.05	0.66	0.04		6e-06		0		2.5e-06		3.3e-05		2e-06		4.35e-05
US	Production	Plastic pellets	For shopping plastic bag	Micro	Undefined		0.0432	1										0.001		4.32e-05		0.12	0	0.05	0.66	0.04		5.184e-06		0		2.16e-06		2.8512e-05		1.728e-06		3.7584e-05
US	Production	Plastic pellets	For store hanger	Micro	Undefined		0.025	1										0.001		2.5e-05		0.12	0	0.05	0.66	0.04		3e-06		0		1.25e-06		1.65e-05		1e-06		2.175e-05
US			MANUFACTURING - garment																																			0.00172329
US	Manufacturing	Garment	Textile losses	Macro	Latin America		1.14886	0.278284		0.15								0.01		0.000479565		0.05	0	0	0	0.95		2.39782e-05		0		0		0		0.000455586		0.000479565
US	Manufacturing	Garment	Textile losses	Macro	ASEAN		1.14886	0.245696		0.15								0.01		0.000423405		0.05	0	0	0	0.95		2.11702e-05		0		0		0		0.000402234		0.000423405
US	Manufacturing	Garment	Textile losses	Macro	China		1.14886	0.329336		0.15								0.01		0.000567542		0.05	0	0	0	0.95		2.83771e-05		0		0		0		0.000539165		0.000567542
US	Manufacturing	Garment	Textile losses	Macro	South Asia		1.14886	0.0603624		0.15								0.01		0.000104022		0.05	0	0	0	0.95		5.20109e-06		0		0		0		9.88208e-05		0.000104022
US	Manufacturing	Garment	Textile losses	Macro	India		1.14886	0		0.15								0.01		0		0.05	0	0	0	0.95		0		0		0		0		0		0
US	Manufacturing	Garment	Textile losses	Macro	Brazil		1.14886	0		0.15								0.01		0		0.05	0	0	0	0.95		0		0		0		0		0		0
US	Manufacturing	Garment	Textile losses	Macro	Undefined		1.14886	0.0863214		0.15								0.01		0.000148757		0.05	0	0	0	0.95		7.43784e-06		0		0		0		0.000141319		0.000148757
US			MANUFACTURING - garment																																			0.00212781
US	Manufacturing	Garment	Textile losses	Micro	Latin America		1.14886	0.278284										0.0019		0.000607449		0.587301	0	0.199138	0.116405	0.0581116		0.000356755		0		0.000120966		7.07102e-05		3.52998e-05		0.000583731
US	Manufacturing	Garment	Textile losses	Micro	ASEAN		1.14886	0.245696										0.0019		0.000536313		0.745041	0	0.218049	0.0201183	0.0100434		0.000399575		0		0.000116942		1.07897e-05		5.3864e-06		0.000532693
US	Manufacturing	Garment	Textile losses	Micro	China		1.14886	0.329336										0.0019		0.000718887		0.607337	0	0.20154	0.104175	0.0520059		0.000436606		0		0.000144884		7.48899e-05		3.73863e-05		0.000693767
US	Manufacturing	Garment	Textile losses	Micro	South Asia		1.14886	0.0603624										0.0019		0.000131761		0.749739	0	0.218612	0.0172507	0.00861188		9.87864e-05		0		2.88045e-05		2.27298e-06		1.13471e-06		0.000130999
US	Manufacturing	Garment	Textile losses	Micro	India		1.14886	0										0.0019		0		0.75571	0	0.219328	0.0136063	0.0067925		0		0		0		0		0		0
US	Manufacturing	Garment	Textile losses	Micro	Brazil		1.14886	0										0.0019		0		0.606971	0	0.201496	0.104398	0.0521173		0		0		0		0		0		0
US	Manufacturing	Garment	Textile losses	Micro	Undefined		1.14886	0.0863214										0.0019		0.000188425		0.731089	0	0.216376	0.0286353	0.0142953		0.000137756		0		4.07707e-05		5.39562e-06		2.69359e-06		0.000186616
US			MANUFACTURING - Packaging																																			1.182e-05
US	Manufacturing	Packaging	Packaging losses	Macro	Undefined		0.1182	1		0.0001										1.182e-05		0.05	0	0	0	0.95		5.91e-07		0		0		0		1.1229e-05		1.182e-05
US			USE - losses to air																																			0
US	Use	Losses to air	Wearing the garment	Micro	Undefined		1	1				203.119						0		0		0.55	0	0.21	0.24	0		0		0		0		0		0		0
US			USE - losses to water																																			0.00178478
US	Use	Losses to water	Washing the garment	Micro	US		1	1				35.5301						6.9e-05		0.00245158		0.413608	0	0.143543	0.094149	0.076714		0.00101399		0		0.000351906		0.000230814		0.00018807		0.00178478
US			END-OF-LIFE - garment																																			0.0136377
US	End-of-life	Garment	Kept within the same country for reuse and end-of-life	Macro	US		1	0.852357										0.016		0.0136377		0.05	0	0	0	0.95		0.000681886		0		0		0		0.0129558		0.0136377
US	End-of-life	Garment	Sent to other countries for reuse	Macro	RoW		1	0.147643										-		0		0	0	0	0	0		0		0		0		0		0		0
US			END-OF-LIFE - Packaging																																			0
US	End-of-life	Packaging	Primary packaging - landfilled, incinerated or recycled	Macro	US		0.05	1										0		0		0.05	0	0	0	0.95		0		0		0		0		0		0
US	End-of-life	Packaging	Shopping plastic bag - landfilled, incinerated or recycled	Macro	US		0.0432	1										0		0		0.05	0	0	0	0.95		0		0		0		0		0		0
US	End-of-life	Packaging	Store hanger - landfilled, incinerated or recycled	Macro	US		0.025	1										0		0		0.05	0	0	0	0.95		0		0		0		0		0		0
US			TRANSPORT																																			0.000365887
US	Transport		garment from cradle to gate	Micro	Undefined		1	1						13149.4	0.55	12000		0.0005875		0.000354076		0.02	0	0.15	0.66	0.04		7.08152e-06		0		5.31114e-05		0.00023369		1.4163e-05		0.000308046
US	Transport		Packaging used for transport after manufacturing	Micro	Undefined		0.266667	1						5615.5	0.55	12000		0.0005875		4.03224e-05		0.02	0	0.15	0.66	0.04		8.06448e-07		0		6.04836e-06		2.66128e-05		1.6129e-06		3.50805e-05
US	Transport		Plastic bag for end use and hanger for the store	Micro	Undefined		0.0682	1						2029.56	0.55	12000		0.0005875		3.72714e-06		0.02	0	0.15	0.66	0.04		7.45429e-08		0		5.59072e-07		2.45991e-06		1.49086e-07		3.24261e-06
US	Transport		garment across value chain of the second life	Micro	Undefined		0.416563	1						2000	0.55	12000		0.0005875		2.24337e-05		0.02	0	0.15	0.66	0.04		4.48673e-07		0		3.36505e-06		1.48062e-05		8.97347e-07		1.95173e-05
US			SECOND LIFE - USE - losses to air																																			0
US	Second life use	Losses to air	Wearing the garment	Micro	Undefined		1	1				203.119						0		0		0.55	0	0.21	0.24	0		0		0		0		0		0		0
US			USE - losses to water																																			0.00233334
US	Second life use	Losses to water	Washing the garment	Micro	US		0.852357	1				35.5301						6.9e-05		0.00208962		0.526255	0	0.191819	0.153668	0.076714		0.00109967		0		0.00040083		0.000321109		0.000160303		0.00198192
US	Second life use	Losses to water	Washing the garment	Micro	Canada		0.147643	0.157655				35.5301						6.9e-05		5.70643e-05		0.527729	0	0.191996	0.152768	0.0762647		3.01145e-05		0		1.09561e-05		8.71762e-06		4.35199e-06		5.41402e-05
US	Second life use	Losses to water	Washing the garment	Micro	India		0.147643	0.13176				35.5301						6.9e-05		4.76914e-05		0.75571	0	0.219328	0.0136063	0.0067925		3.60409e-05		0		1.04601e-05		6.48904e-07		3.23944e-07		4.74738e-05
US	Second life use	Losses to water	Washing the garment	Micro	Guatemala		0.147643	0.116342				35.5301						6.9e-05		4.21109e-05		0.632547	0	0.204562	0.0887863	0.0443237		2.66371e-05		0		8.6143e-06		3.73887e-06		1.86651e-06		4.08568e-05
US	Second life use	Losses to water	Washing the garment	Micro	Chile		0.147643	0.0798784				35.5301						6.9e-05		2.89126e-05		0.459402	0	0.183805	0.194476	0.097086		1.32825e-05		0		5.31427e-06		5.62281e-06		2.80701e-06		2.70266e-05
US	Second life use	Losses to water	Washing the garment	Micro	Honduras		0.147643	0.0660837				35.5301						6.9e-05		2.39195e-05		0.661763	0	0.208065	0.0709524	0.0354207		1.5829e-05		0		4.97681e-06		1.69715e-06		8.47245e-07		2.33502e-05
US	Second life use	Losses to water	Washing the garment	Micro	Dominican Republic		0.147643	0.0601453				35.5301						6.9e-05		2.177e-05		0.671214	0	0.209198	0.0651836	0.0325408		1.46124e-05		0		4.55425e-06		1.41905e-06		7.08415e-07		2.12941e-05
US	Second life use	Losses to water	Washing the garment	Micro	Pakistan		0.147643	0.0453655				35.5301						6.9e-05		1.64204e-05		0.690421	0	0.211501	0.0534593	0.0266878		1.1337e-05		0		3.47292e-06		8.77822e-07		4.38224e-07		1.61259e-05
US	Second life use	Losses to water	Washing the garment	Micro	United Arab Emirates		0.147643	0.0375649				35.5301						6.9e-05		1.35969e-05		0.536078	0	0.192997	0.147672	0.0737204		7.289e-06		0		2.62416e-06		2.00788e-06		1.00237e-06		1.29234e-05
US	Second life use	Losses to water	Washing the garment	Micro	Nicaragua		0.147643	0.0352552				35.5301						6.9e-05		1.27609e-05		0.710826	0	0.213947	0.0410036	0.0204697		9.07077e-06		0		2.73015e-06		5.23242e-07		2.61212e-07		1.25854e-05
US	Second life use	Losses to water	Washing the garment	Micro	Mexico		0.147643	0.0332828				35.5301						6.9e-05		1.2047e-05		0.520437	0	0.191122	0.15722	0.0784869		6.26968e-06		0		2.30244e-06		1.89402e-06		9.4553e-07		1.14117e-05
US	Second life use	Losses to water	Washing the garment	Micro	El Salvador		0.147643	0.0293899				35.5301						6.9e-05		1.06379e-05		0.632155	0	0.204515	0.0890253	0.044443		6.72481e-06		0		2.17561e-06		9.47043e-07		4.7278e-07		1.03202e-05
US	Second life use	Losses to water	Washing the garment	Micro	Congo, DRC		0.147643	0.0184049				35.5301						6.9e-05		6.66178e-06		0.772513	0	0.221342	0.00334924	0.001672		5.14631e-06		0		1.47453e-06		2.23119e-08		1.11385e-08		6.65429e-06
US	Second life use	Losses to water	Washing the garment	Micro	Philippines		0.147643	0.0176008				35.5301						6.9e-05		6.37074e-06		0.650088	0	0.206665	0.0780792	0.0389785		4.14154e-06		0		1.31661e-06		4.97422e-07		2.48322e-07		6.20389e-06
US	Second life use	Losses to water	Washing the garment	Micro	Malaysia		0.147643	0.0170979				35.5301						6.9e-05		6.1887e-06		0.726561	0	0.215833	0.0313991	0.015675		4.49647e-06		0		1.33573e-06		1.9432e-07		9.70079e-08		6.12352e-06
US	Second life use	Losses to water	Washing the garment	Micro	Liberia		0.147643	0.0112307				35.5301						6.9e-05		4.06505e-06		0.774571	0	0.221589	0.00209328	0.001045		3.14867e-06		0		9.00769e-07		8.50927e-09		4.24798e-09		4.06219e-06
US	Second life use	Losses to water	Washing the garment	Micro	Kenya		0.147643	0.0111821				35.5301						6.9e-05		4.04743e-06		0.752872	0	0.218988	0.0153384	0.00765722		3.0472e-06		0		8.86336e-07		6.20812e-08		3.0992e-08		4.0266e-06
US	Second life use	Losses to water	Washing the garment	Micro	Angola		0.147643	0.0104332				35.5301						6.9e-05		3.77637e-06		0.774571	0	0.221589	0.00209328	0.001045		2.92506e-06		0		8.36801e-07		7.90498e-09		3.94631e-09		3.77372e-06
US	Second life use	Losses to water	Washing the garment	Micro	Tunisia		0.147643	0.0100469				35.5301						6.9e-05		3.63654e-06		0.593431	0	0.199873	0.112663	0.0562434		2.15803e-06		0		7.26845e-07		4.09703e-07		2.04531e-07		3.49911e-06
US	Second life use	Losses to water	Washing the garment	Micro	Tanzania		0.147643	0.00947258				35.5301						6.9e-05		3.42867e-06		0.774571	0	0.221589	0.00209328	0.001045		2.65575e-06		0		7.59755e-07		7.17715e-09		3.58296e-09		3.42626e-06
US	Second life use	Losses to water	Washing the garment	Micro	Senegal		0.147643	0.0093977				35.5301						6.9e-05		3.40157e-06		0.746794	0	0.218259	0.0190488	0.0095095		2.54027e-06		0		7.42422e-07		6.47958e-08		3.23472e-08		3.37983e-06
US	Second life use	Losses to water	Washing the garment	Micro	Costa Rica		0.147643	0.00845166				35.5301						6.9e-05		3.05914e-06		0.673223	0	0.209439	0.0639571	0.0319285		2.05948e-06		0		6.40703e-07		1.95654e-07		9.76738e-08		2.99352e-06
US	Second life use	Losses to water	Washing the garment	Micro	Guinea		0.147643	0.0059812				35.5301						6.9e-05		2.16494e-06		0.740278	0	0.217478	0.023026	0.011495		1.60266e-06		0		4.70826e-07		4.985e-08		2.4886e-08		2.14822e-06
US	Second life use	Losses to water	Washing the garment	Micro	Ukraine		0.147643	0.00528835				35.5301						6.9e-05		1.91416e-06		0.584246	0	0.198772	0.11827	0.0590425		1.11834e-06		0		3.8048e-07		2.26388e-07		1.13017e-07		1.83822e-06
US	Second life use	Losses to water	Washing the garment	Micro	Undefined		0.147643	0.0726899				35.5301						6.9e-05		2.63107e-05		0.680724	0	0.210338	0.0593786	0.0296428		1.79103e-05		0		5.53413e-06		1.56229e-06		7.79923e-07		2.57866e-05
US			SECOND LIFE - END-OF-LIFE																																			0.0883949
US	Second life EOL	Garment	Landfilled, incinerated or recycled	Macro	Canada		0.147643	0.157655										0.01		0.000232765		0.05	0	0	0	0.95		1.16383e-05		0		0		0		0.000221127		0.000232765
US	Second life EOL	Garment	Landfilled, incinerated or recycled	Macro	India		0.147643	0.13176										0.68		0.0132283		0.05	0	0	0	0.95		0.000661414		0		0		0		0.0125669		0.0132283
US	Second life EOL	Garment	Landfilled, incinerated or recycled	Macro	Guatemala		0.147643	0.116342										0.824398		0.0141607		0.05	0	0	0	0.95		0.000708036		0		0		0		0.0134527		0.0141607
US	Second life EOL	Garment	Landfilled, incinerated or recycled	Macro	Chile		0.147643	0.0798784										0.181298		0.00213813		0.05	0	0	0	0.95		0.000106906		0		0		0		0.00203122		0.00213813
US	Second life EOL	Garment	Landfilled, incinerated or recycled	Macro	Honduras		0.147643	0.0660837										0.733525		0.00715683		0.05	0	0	0	0.95		0.000357842		0		0		0		0.00679899		0.00715683
US	Second life EOL	Garment	Landfilled, incinerated or recycled	Macro	Dominican Republic		0.147643	0.0601453										0.937833		0.00832797		0.05	0	0	0	0.95		0.000416398		0		0		0		0.00791157		0.00832797
US	Second life EOL	Garment	Landfilled, incinerated or recycled	Macro	Pakistan		0.147643	0.0453655										0.98		0.00656392		0.05	0	0	0	0.95		0.000328196		0		0		0		0.00623573		0.00656392
US	Second life EOL	Garment	Landfilled, incinerated or recycled	Macro	United Arab Emirates		0.147643	0.0375649										0.695627		0.00385807		0.05	0	0	0	0.95		0.000192904		0		0		0		0.00366517		0.00385807
US	Second life EOL	Garment	Landfilled, incinerated or recycled	Macro	Nicaragua		0.147643	0.0352552										0.909546		0.00473434		0.05	0	0	0	0.95		0.000236717		0		0		0		0.00449762		0.00473434
US	Second life EOL	Garment	Landfilled, incinerated or recycled	Macro	Mexico		0.147643	0.0332828										0.26214		0.00128815		0.05	0	0	0	0.95		6.44073e-05		0		0		0		0.00122374		0.00128815
US	Second life EOL	Garment	Landfilled, incinerated or recycled	Macro	El Salvador		0.147643	0.0293899										0.383784		0.00166532		0.05	0	0	0	0.95		8.32658e-05		0		0		0		0.00158205		0.00166532
US	Second life EOL	Garment	Landfilled, incinerated or recycled	Macro	Congo, DRC		0.147643	0.0184049										0.980217		0.00266358		0.05	0	0	0	0.95		0.000133179		0		0		0		0.00253041		0.00266358
US	Second life EOL	Garment	Landfilled, incinerated or recycled	Macro	Philippines		0.147643	0.0176008										0.848177		0.0022041		0.05	0	0	0	0.95		0.000110205		0		0		0		0.00209389		0.0022041
US	Second life EOL	Garment	Landfilled, incinerated or recycled	Macro	Malaysia		0.147643	0.0170979										0.221528		0.000559219		0.05	0	0	0	0.95		2.79609e-05		0		0		0		0.000531258		0.000559219
US	Second life EOL	Garment	Landfilled, incinerated or recycled	Macro	Liberia		0.147643	0.0112307										0.97427		0.00161547		0.05	0	0	0	0.95		8.07736e-05		0		0		0		0.0015347		0.00161547
US	Second life EOL	Garment	Landfilled, incinerated or recycled	Macro	Kenya		0.147643	0.0111821										0.968		0.00159812		0.05	0	0	0	0.95		7.99058e-05		0		0		0		0.00151821		0.00159812
US	Second life EOL	Garment	Landfilled, incinerated or recycled	Macro	Angola		0.147643	0.0104332										0.946269		0.00145762		0.05	0	0	0	0.95		7.28808e-05		0		0		0		0.00138474		0.00145762
US	Second life EOL	Garment	Landfilled, incinerated or recycled	Macro	Tunisia		0.147643	0.0100469										0.733158		0.00108753		0.05	0	0	0	0.95		5.43763e-05		0		0		0		0.00103315		0.00108753
US	Second life EOL	Garment	Landfilled, incinerated or recycled	Macro	Tanzania		0.147643	0.00947258										1.0004		0.00139912		0.05	0	0	0	0.95		6.9956e-05		0		0		0		0.00132916		0.00139912
US	Second life EOL	Garment	Landfilled, incinerated or recycled	Macro	Senegal		0.147643	0.0093977										0.997271		0.00138371		0.05	0	0	0	0.95		6.91857e-05		0		0		0		0.00131453		0.00138371
US	Second life EOL	Garment	Landfilled, incinerated or recycled	Macro	Costa Rica		0.147643	0.00845166										0.231374		0.000288714		0.05	0	0	0	0.95		1.44357e-05		0		0		0		0.000274279		0.000288714
US	Second life EOL	Garment	Landfilled, incinerated or recycled	Macro	Guinea		0.147643	0.0059812										0.979814		0.000865253		0.05	0	0	0	0.95		4.32627e-05		0		0		0		0.000821991		0.000865253
US	Second life EOL	Garment	Landfilled, incinerated or recycled	Macro	Ukraine		0.147643	0.00528835										0.598208		0.000467072		0.05	0	0	0	0.95		2.33536e-05		0		0		0		0.000443718		0.000467072
US	Second life EOL	Garment	Landfilled, incinerated or recycled	Macro	Undefined		0.147643	0.0726899										0.880618		0.0094509		0.05	0	0	0	0.95		0.000472545		0		0		0		0.00897835		0.0094509
3	Japan
Japan			PRODUCTION - Plastic pellets																																			0.00110234
Japan	Production	Plastic pellets	For garment	Micro	Undefined		1.14886	1										0.001		0.00114886		0.12	0	0.05	0.66	0.04		0.000137863		0		5.7443e-05		0.000758248		4.59544e-05		0.000999508
Japan	Production	Plastic pellets	For primary packaging	Micro	Undefined		0.05	1										0.001		5e-05		0.12	0	0.05	0.66	0.04		6e-06		0		2.5e-06		3.3e-05		2e-06		4.35e-05
Japan	Production	Plastic pellets	For shopping plastic bag	Micro	Undefined		0.0432	1										0.001		4.32e-05		0.12	0	0.05	0.66	0.04		5.184e-06		0		2.16e-06		2.8512e-05		1.728e-06		3.7584e-05
Japan	Production	Plastic pellets	For store hanger	Micro	Undefined		0.025	1										0.001		2.5e-05		0.12	0	0.05	0.66	0.04		3e-06		0		1.25e-06		1.65e-05		1e-06		2.175e-05
Japan			MANUFACTURING - garment																																			0.00172329
Japan	Manufacturing	Garment	Textile losses	Macro	Latin America		1.14886	0.00338924		0.15								0.01		5.84064e-06		0.05	0	0	0	0.95		2.92032e-07		0		0		0		5.54861e-06		5.84064e-06
Japan	Manufacturing	Garment	Textile losses	Macro	ASEAN		1.14886	0.293605		0.15								0.01		0.000505966		0.05	0	0	0	0.95		2.52983e-05		0		0		0		0.000480668		0.000505966
Japan	Manufacturing	Garment	Textile losses	Macro	China		1.14886	0.632035		0.15								0.01		0.00108918		0.05	0	0	0	0.95		5.44589e-05		0		0		0		0.00103472		0.00108918
Japan	Manufacturing	Garment	Textile losses	Macro	South Asia		1.14886	0.0606973		0.15								0.01		0.000104599		0.05	0	0	0	0.95		5.22995e-06		0		0		0		9.93691e-05		0.000104599
Japan	Manufacturing	Garment	Textile losses	Macro	India		1.14886	0		0.15								0.01		0		0.05	0	0	0	0.95		0		0		0		0		0		0
Japan	Manufacturing	Garment	Textile losses	Macro	Brazil		1.14886	0		0.15								0.01		0		0.05	0	0	0	0.95		0		0		0		0		0		0
Japan	Manufacturing	Garment	Textile losses	Macro	Undefined		1.14886	0.0102739		0.15								0.01		1.7705e-05		0.05	0	0	0	0.95		8.85249e-07		0		0		0		1.68197e-05		1.7705e-05
Japan			MANUFACTURING - garment																																			0.00212903
Japan	Manufacturing	Garment	Textile losses	Micro	Latin America		1.14886	0.00338924										0.0019		7.39814e-06		0.587301	0	0.199138	0.116405	0.0581116		4.34493e-06		0		1.47325e-06		8.61183e-07		4.29918e-07		7.10929e-06
Japan	Manufacturing	Garment	Textile losses	Micro	ASEAN		1.14886	0.293605										0.0019		0.000640891		0.745041	0	0.218049	0.0201183	0.0100434		0.00047749		0		0.000139745		1.28936e-05		6.43672e-06		0.000636566
Japan	Manufacturing	Garment	Textile losses	Micro	China		1.14886	0.632035										0.0019		0.00137963		0.607337	0	0.20154	0.104175	0.0520059		0.000837898		0		0.00027805		0.000143722		7.17487e-05		0.00133142
Japan	Manufacturing	Garment	Textile losses	Micro	South Asia		1.14886	0.0606973										0.0019		0.000132492		0.749739	0	0.218612	0.0172507	0.00861188		9.93345e-05		0		2.89644e-05		2.28559e-06		1.14101e-06		0.000131725
Japan	Manufacturing	Garment	Textile losses	Micro	India		1.14886	0										0.0019		0		0.75571	0	0.219328	0.0136063	0.0067925		0		0		0		0		0		0
Japan	Manufacturing	Garment	Textile losses	Micro	Brazil		1.14886	0										0.0019		0		0.606971	0	0.201496	0.104398	0.0521173		0		0		0		0		0		0
Japan	Manufacturing	Garment	Textile losses	Micro	Undefined		1.14886	0.0102739										0.0019		2.24263e-05		0.731089	0	0.216376	0.0286353	0.0142953		1.63956e-05		0		4.85252e-06		6.42185e-07		3.2059e-07		2.22109e-05
Japan			MANUFACTURING - Packaging																																			1.182e-05
Japan	Manufacturing	Packaging	Packaging losses	Macro	Undefined		0.1182	1		0.0001										1.182e-05		0.05	0	0	0	0.95		5.91e-07		0		0		0		1.1229e-05		1.182e-05
Japan			USE - losses to air																																			0
Japan	Use	Losses to air	Wearing the garment	Micro	Undefined		1	1				203.119						0		0		0.55	0	0.21	0.24	0		0		0		0		0		0		0
Japan			USE - losses to water																																			0.00168516
Japan	Use	Losses to water	Washing the garment	Micro	Japan		1	1				35.5301						6.9e-05		0.00245158		0.359164	0	0.13182	0.108216	0.088176		0.000880519		0		0.000323167		0.0002653		0.00021617		0.00168516
Japan			END-OF-LIFE - garment																																			0.0137325
Japan	End-of-life	Garment	Kept within the same country for reuse and end-of-life	Macro	Japan		1	0.762919										0.018		0.0137325		0.05	0	0	0	0.95		0.000686627		0		0		0		0.0130459		0.0137325
Japan	End-of-life	Garment	Sent to other countries for reuse	Macro	RoW		1	0.237081										-		0		0	0	0	0	0		0		0		0		0		0		0
Japan			END-OF-LIFE - Packaging																																			0.0001182
Japan	End-of-life	Packaging	Primary packaging - landfilled, incinerated or recycled	Macro	Japan		0.05	1										0.001		5e-05		0.05	0	0	0	0.95		2.5e-06		0		0		0		4.75e-05		5e-05
Japan	End-of-life	Packaging	Shopping plastic bag - landfilled, incinerated or recycled	Macro	Japan		0.0432	1										0.001		4.32e-05		0.05	0	0	0	0.95		2.16e-06		0		0		0		4.104e-05		4.32e-05
Japan	End-of-life	Packaging	Store hanger - landfilled, incinerated or recycled	Macro	Japan		0.025	1										0.001		2.5e-05		0.05	0	0	0	0.95		1.25e-06		0		0		0		2.375e-05		2.5e-05
Japan			TRANSPORT																																			0.000365887
Japan	Transport		garment from cradle to gate	Micro	Undefined		1	1						13149.4	0.55	12000		0.0005875		0.000354076		0.02	0	0.15	0.66	0.04		7.08152e-06		0		5.31114e-05		0.00023369		1.4163e-05		0.000308046
Japan	Transport		Packaging used for transport after manufacturing	Micro	Undefined		0.266667	1						5615.5	0.55	12000		0.0005875		4.03224e-05		0.02	0	0.15	0.66	0.04		8.06448e-07		0		6.04836e-06		2.66128e-05		1.6129e-06		3.50805e-05
Japan	Transport		Plastic bag for end use and hanger for the store	Micro	Undefined		0.0682	1						2029.56	0.55	12000		0.0005875		3.72714e-06		0.02	0	0.15	0.66	0.04		7.45429e-08		0		5.59072e-07		2.45991e-06		1.49086e-07		3.24261e-06
Japan	Transport		garment across value chain of the second life	Micro	Undefined		0.416563	1						2000	0.55	12000		0.0005875		2.24337e-05		0.02	0	0.15	0.66	0.04		4.48673e-07		0		3.36505e-06		1.48062e-05		8.97347e-07		1.95173e-05
Japan			SECOND LIFE - USE - losses to air																																			0
Japan	Second life use	Losses to air	Wearing the garment	Micro	Undefined		1	1				203.119						0		0		0.55	0	0.21	0.24	0		0		0		0		0		0		0
Japan			USE - losses to water																																			0.00232762
Japan	Second life use	Losses to water	Washing the garment	Micro	Japan		0.762919	1				35.5301						6.9e-05		0.00187036		0.488641	0	0.18731	0.176628	0.088176		0.000913932		0		0.000350336		0.000330358		0.00016492		0.00175955
Japan	Second life use	Losses to water	Washing the garment	Micro	Malaysia		0.237081	0.520826				35.5301						6.9e-05		0.000302716		0.726561	0	0.215833	0.0313991	0.015675		0.000219942		0		6.53362e-05		9.50503e-06		4.74508e-06		0.000299528
Japan	Second life use	Losses to water	Washing the garment	Micro	Korea, Republic of		0.237081	0.169901				35.5301						6.9e-05		9.87505e-05		0.466224	0	0.184623	0.190312	0.095007		4.60399e-05		0		1.82316e-05		1.87934e-05		9.38199e-06		9.24468e-05
Japan	Second life use	Losses to water	Washing the garment	Micro	Philippines		0.237081	0.146452				35.5301						6.9e-05		8.51215e-05		0.650088	0	0.206665	0.0780792	0.0389785		5.53364e-05		0		1.75916e-05		6.64622e-06		3.31791e-06		8.28922e-05
Japan	Second life use	Losses to water	Washing the garment	Micro	Cambodia		0.237081	0.0397855				35.5301						6.9e-05		2.31243e-05		0.736506	0	0.217025	0.0253286	0.0126445		1.70312e-05		0		5.01856e-06		5.85707e-07		2.92395e-07		2.29278e-05
Japan	Second life use	Losses to water	Washing the garment	Micro	Pakistan		0.237081	0.0286285				35.5301						6.9e-05		1.66395e-05		0.690421	0	0.211501	0.0534593	0.0266878		1.14883e-05		0		3.51927e-06		8.89537e-07		4.44073e-07		1.63412e-05
Japan	Second life use	Losses to water	Washing the garment	Micro	India		0.237081	0.0267132				35.5301						6.9e-05		1.55263e-05		0.75571	0	0.219328	0.0136063	0.0067925		1.17334e-05		0		3.40536e-06		2.11256e-07		1.05463e-07		1.54555e-05
Japan	Second life use	Losses to water	Washing the garment	Micro	China		0.237081	0.025714				35.5301						6.9e-05		1.49456e-05		0.607337	0	0.20154	0.104175	0.0520059		9.077e-06		0		3.01213e-06		1.55695e-06		7.77258e-07		1.44233e-05
Japan	Second life use	Losses to water	Washing the garment	Micro	Thailand		0.237081	0.0170432				35.5301						6.9e-05		9.9059e-06		0.752943	0	0.218996	0.0152954	0.00763573		7.45857e-06		0		2.16935e-06		1.51515e-07		7.56387e-08		9.85507e-06
Japan	Second life use	Losses to water	Washing the garment	Micro	Undefined		0.237081	0.0249365				35.5301						6.9e-05		1.44937e-05		0.680724	0	0.210338	0.0593786	0.0296428		9.86619e-06		0		3.04857e-06		8.60614e-07		4.29634e-07		1.4205e-05
Japan			SECOND LIFE - END-OF-LIFE																																	0.0843125		0.08875	46220.7	48653.4
Japan	Second life EOL	Garment	Landfilled, incinerated or recycled	Macro	Malaysia		0.237081	0.520826										0.221528		0.0273538		0.05	0	0	0	0.95		0.00136769		0		0		0		0.0259861		0.0273538
Japan	Second life EOL	Garment	Landfilled, incinerated or recycled	Macro	Korea, Republic of		0.237081	0.169901										0.001		4.02803e-05		0.05	0	0	0	0.95		2.01402e-06		0		0		0		3.82663e-05		4.02803e-05
Japan	Second life EOL	Garment	Landfilled, incinerated or recycled	Macro	Philippines		0.237081	0.146452										0.848177		0.0294496		0.05	0	0	0	0.95		0.00147248		0		0		0		0.0279772		0.0294496
Japan	Second life EOL	Garment	Landfilled, incinerated or recycled	Macro	Cambodia		0.237081	0.0397855										1		0.00943241		0.05	0	0	0	0.95		0.00047162		0		0		0		0.00896079		0.00943241
Japan	Second life EOL	Garment	Landfilled, incinerated or recycled	Macro	Pakistan		0.237081	0.0286285										0.98		0.00665153		0.05	0	0	0	0.95		0.000332576		0		0		0		0.00631895		0.00665153
Japan	Second life EOL	Garment	Landfilled, incinerated or recycled	Macro	India		0.237081	0.0267132										0.68		0.00430658		0.05	0	0	0	0.95		0.000215329		0		0		0		0.00409125		0.00430658
Japan	Second life EOL	Garment	Landfilled, incinerated or recycled	Macro	China		0.237081	0.025714										0.43		0.00262141		0.05	0	0	0	0.95		0.000131071		0		0		0		0.00249034		0.00262141
Japan	Second life EOL	Garment	Landfilled, incinerated or recycled	Macro	Thailand		0.237081	0.0170432										0.912775		0.00368818		0.05	0	0	0	0.95		0.000184409		0		0		0		0.00350377		0.00368818
Japan	Second life EOL	Garment	Landfilled, incinerated or recycled	Macro	Undefined		0.237081	0.0249365										0.880618		0.00520619		0.05	0	0	0	0.95		0.00026031		0		0		0		0.00494588		0.00520619
4	China - mean
China - mean			PRODUCTION - Plastic pellets																																			0.00110234
China - mean	Production	Plastic pellets	For garment	Micro	Undefined		1.14886											0.001		0.00114886		0.12	0	0.05	0.66	0.04		0.000137863		0		5.7443e-05		0.000758248		4.59544e-05		0.000999508
China - mean	Production	Plastic pellets	For primary packaging	Micro	Undefined		0.05											0.001		5e-05		0.12	0	0.05	0.66	0.04		6e-06		0		2.5e-06		3.3e-05		2e-06		4.35e-05
China - mean	Production	Plastic pellets	For shopping plastic bag	Micro	Undefined		0.0432											0.001		4.32e-05		0.12	0	0.05	0.66	0.04		5.184e-06		0		2.16e-06		2.8512e-05		1.728e-06		3.7584e-05
China - mean	Production	Plastic pellets	For store hanger	Micro	Undefined		0.025											0.001		2.5e-05		0.12	0	0.05	0.66	0.04		3e-06		0		1.25e-06		1.65e-05		1e-06		2.175e-05
China - mean			MANUFACTURING - garment																																			0.00172329
China - mean	Manufacturing	Garment	Textile losses	Macro	Latin America		1.14886	0		0.15								0.01		0		0.05	0	0	0	0.95		0		0		0		0		0		0
China - mean	Manufacturing	Garment	Textile losses	Macro	ASEAN		1.14886	0		0.15								0.01		0		0.05	0	0	0	0.95		0		0		0		0		0		0
China - mean	Manufacturing	Garment	Textile losses	Macro	China		1.14886	1		0.15								0.01		0.00172329		0.05	0	0	0	0.95		8.61645e-05		0		0		0		0.00163713		0.00172329
China - mean	Manufacturing	Garment	Textile losses	Macro	South Asia		1.14886	0		0.15								0.01		0		0.05	0	0	0	0.95		0		0		0		0		0		0
China - mean	Manufacturing	Garment	Textile losses	Macro	India		1.14886	0		0.15								0.01		0		0.05	0	0	0	0.95		0		0		0		0		0		0
China - mean	Manufacturing	Garment	Textile losses	Macro	Brazil		1.14886	0		0.15								0.01		0		0.05	0	0	0	0.95		0		0		0		0		0		0
China - mean	Manufacturing	Garment	Textile losses	Macro	Undefined		1.14886	0		0.15								0.01		0		0.05	0	0	0	0.95		0		0		0		0		0		0
China - mean			MANUFACTURING - garment																																			0.00210656
China - mean	Manufacturing	Garment	Textile losses	Micro	Latin America		1.14886	0										0.0019		0		0.587301	0	0.199138	0.116405	0.0581116		0		0		0		0		0		0
China - mean	Manufacturing	Garment	Textile losses	Micro	ASEAN		1.14886	0										0.0019		0		0.745041	0	0.218049	0.0201183	0.0100434		0		0		0		0		0		0
China - mean	Manufacturing	Garment	Textile losses	Micro	China		1.14886	1										0.0019		0.00218283		0.607337	0	0.20154	0.104175	0.0520059		0.00132572		0		0.000439928		0.000227396		0.00011352		0.00210656
China - mean	Manufacturing	Garment	Textile losses	Micro	South Asia		1.14886	0										0.0019		0		0.749739	0	0.218612	0.0172507	0.00861188		0		0		0		0		0		0
China - mean	Manufacturing	Garment	Textile losses	Micro	India		1.14886	0										0.0019		0		0.75571	0	0.219328	0.0136063	0.0067925		0		0		0		0		0		0
China - mean	Manufacturing	Garment	Textile losses	Micro	Brazil		1.14886	0										0.0019		0		0.606971	0	0.201496	0.104398	0.0521173		0		0		0		0		0		0
China - mean	Manufacturing	Garment	Textile losses	Micro	Undefined		1.14886	0										0.0019		0		0.731089	0	0.216376	0.0286353	0.0142953		0		0		0		0		0		0
China - mean			MANUFACTURING - Packaging																																			1.182e-05
China - mean	Manufacturing	Packaging	Packaging losses	Macro	Undefined		0.1182			0.0001										1.182e-05		0.05	0	0	0	0.95		5.91e-07		0		0		0		1.1229e-05		1.182e-05
China - mean			USE - losses to air																																			0
China - mean	Use	Losses to air	Wearing the garment	Micro	Undefined		1					203.119						0		0		0.55	0	0.21	0.24	0		0		0		0		0		0		0
China - mean			USE - losses to water																																			0.00199955
China - mean	Use	Losses to water	Washing the garment	Micro	China		1					35.5301						6.9e-05		0.00245158		0.530972	0	0.168812	0.0638254	0.0520059		0.00130172		0		0.000413856		0.000156473		0.000127497		0.00199955
China - mean			END-OF-LIFE - garment																																			0.404411
China - mean	End-of-life	Garment	Kept within the same country for reuse and end-of-life	Macro	China		1	0.940491										0.43		0.404411		0.05	0	0	0	0.95		0.0202206		0		0		0		0.38419		0.404411
China - mean	End-of-life	Garment	Sent to other countries for reuse	Macro	RoW		1	0.0595092										-		0		0	0	0	0	0		0		0		0		0		0		0
China - mean			END-OF-LIFE - Packaging																																			0.0337236
China - mean	End-of-life	Packaging	Primary packaging - landfilled, incinerated or recycled	Macro	China		0.05	1										0.285309		0.0142655		0.05	0	0	0	0.95		0.000713273		0		0		0		0.0135522		0.0142655
China - mean	End-of-life	Packaging	Shopping plastic bag - landfilled, incinerated or recycled	Macro	China		0.0432	1										0.285309		0.0123254		0.05	0	0	0	0.95		0.000616268		0		0		0		0.0117091		0.0123254
China - mean	End-of-life	Packaging	Store hanger - landfilled, incinerated or recycled	Macro	China		0.025	1										0.285309		0.00713273		0.05	0	0	0	0.95		0.000356637		0		0		0		0.0067761		0.00713273
China - mean			TRANSPORT																																			0.000365887
China - mean	Transport		garment from cradle to gate	Micro	Undefined		1	1						13149.4	0.55	12000		0.0005875		0.000354076		0.02	0	0.15	0.66	0.04		7.08152e-06		0		5.31114e-05		0.00023369		1.4163e-05		0.000308046
China - mean	Transport		Packaging used for transport after manufacturing	Micro	Undefined		0.266667	1						5615.5	0.55	12000		0.0005875		4.03224e-05		0.02	0	0.15	0.66	0.04		8.06448e-07		0		6.04836e-06		2.66128e-05		1.6129e-06		3.50805e-05
China - mean	Transport		Plastic bag for end use and hanger for the store	Micro	Undefined		0.0682	1						2029.56	0.55	12000		0.0005875		3.72714e-06		0.02	0	0.15	0.66	0.04		7.45429e-08		0		5.59072e-07		2.45991e-06		1.49086e-07		3.24261e-06
China - mean	Transport		garment across value chain of the second life	Micro	Undefined		0.416563	1						2000	0.55	12000		0.0005875		2.24337e-05		0.02	0	0.15	0.66	0.04		4.48673e-07		0		3.36505e-06		1.48062e-05		8.97347e-07		1.95173e-05
China - mean			SECOND LIFE - USE - losses to air																																			0
China - mean	Second life use	Losses to air	Wearing the garment	Micro	Undefined		1	1				203.119						0		0		0.55	0	0.21	0.24	0		0		0		0		0		0		0
China - mean			USE - losses to water																																			0.00237068
China - mean	Second life use	Losses to water	Washing the garment	Micro	China		0.940491	1				35.5301						6.9e-05		0.00230569		0.607337	0	0.20154	0.104175	0.0520059		0.00140033		0		0.000464688		0.000240195		0.000119909		0.00222512
China - mean	Second life use	Losses to water	Washing the garment	Micro	Kenya		0.0595092	0.195108				35.5301						6.9e-05		2.84646e-05		0.752872	0	0.218988	0.0153384	0.00765722		2.14302e-05		0		6.2334e-06		4.36603e-07		2.1796e-07		2.83182e-05
China - mean	Second life use	Losses to water	Washing the garment	Micro	Tanzania		0.0595092	0.0841574				35.5301						6.9e-05		1.22778e-05		0.774571	0	0.221589	0.00209328	0.001045		9.51006e-06		0		2.72063e-06		2.57009e-08		1.28304e-08		1.22692e-05
China - mean	Second life use	Losses to water	Washing the garment	Micro	Angola		0.0595092	0.08349				35.5301						6.9e-05		1.21805e-05		0.774571	0	0.221589	0.00209328	0.001045		9.43464e-06		0		2.69906e-06		2.54971e-08		1.27286e-08		1.21719e-05
China - mean	Second life use	Losses to water	Washing the garment	Micro	Pakistan		0.0595092	0.0672813				35.5301						6.9e-05		9.81577e-06		0.690421	0	0.211501	0.0534593	0.0266878		6.77701e-06		0		2.07604e-06		5.24744e-07		2.61961e-07		9.63976e-06
China - mean	Second life use	Losses to water	Washing the garment	Micro	Philippines		0.0595092	0.0670172				35.5301						6.9e-05		9.77724e-06		0.650088	0	0.206665	0.0780792	0.0389785		6.35606e-06		0		2.02061e-06		7.63399e-07		3.81102e-07		9.52118e-06
China - mean	Second life use	Losses to water	Washing the garment	Micro	Nigeria		0.0595092	0.0647198				35.5301						6.9e-05		9.44206e-06		0.774571	0	0.221589	0.00209328	0.001045		7.31355e-06		0		2.09226e-06		1.97648e-08		9.86696e-09		9.43543e-06
China - mean	Second life use	Losses to water	Washing the garment	Micro	Mozambique		0.0595092	0.0451488				35.5301						6.9e-05		6.58683e-06		0.773885	0	0.221507	0.00251193	0.001254		5.09745e-06		0		1.45903e-06		1.65457e-08		8.25988e-09		6.58128e-06
China - mean	Second life use	Losses to water	Washing the garment	Micro	Ghana		0.0595092	0.0443782				35.5301						6.9e-05		6.47441e-06		0.759482	0	0.21978	0.0113037	0.005643		4.91719e-06		0		1.42294e-06		7.31847e-08		3.65351e-08		6.44986e-06
China - mean	Second life use	Losses to water	Washing the garment	Micro	Madagascar		0.0595092	0.0345009				35.5301						6.9e-05		5.03338e-06		0.768055	0	0.220808	0.0060705	0.0030305		3.86592e-06		0		1.11141e-06		3.05552e-08		1.52537e-08		5.02314e-06
China - mean	Second life use	Losses to water	Washing the garment	Micro	Haiti		0.0595092	0.0244341				35.5301						6.9e-05		3.56473e-06		0.77217	0	0.221301	0.00355857	0.0017765		2.75258e-06		0		7.88879e-07		1.26853e-08		6.33275e-09		3.56048e-06
China - mean	Second life use	Losses to water	Washing the garment	Micro	Uganda		0.0595092	0.0218715				35.5301						6.9e-05		3.19086e-06		0.761197	0	0.219986	0.0102571	0.0051205		2.42887e-06		0		7.01943e-07		3.27288e-08		1.63388e-08		3.17988e-06
China - mean	Second life use	Losses to water	Washing the garment	Micro	India		0.0595092	0.0197721				35.5301						6.9e-05		2.88458e-06		0.75571	0	0.219328	0.0136063	0.0067925		2.17991e-06		0		6.32669e-07		3.92485e-08		1.95935e-08		2.87142e-06
China - mean	Second life use	Losses to water	Washing the garment	Micro	Cambodia		0.0595092	0.0197055				35.5301						6.9e-05		2.87486e-06		0.736506	0	0.217025	0.0253286	0.0126445		2.11735e-06		0		6.23919e-07		7.28164e-08		3.63512e-08		2.85044e-06
China - mean	Second life use	Losses to water	Washing the garment	Micro	Cameroon		0.0595092	0.0192914				35.5301						6.9e-05		2.81445e-06		0.774571	0	0.221589	0.00209328	0.001045		2.17999e-06		0		6.2365e-07		5.89141e-09		2.9411e-09		2.81247e-06
China - mean	Second life use	Losses to water	Washing the garment	Micro	Turkey		0.0595092	0.0191797				35.5301						6.9e-05		2.79815e-06		0.485609	0	0.186947	0.178479	0.0891		1.35881e-06		0		5.23105e-07		4.99412e-07		2.49315e-07		2.63064e-06
China - mean	Second life use	Losses to water	Washing the garment	Micro	Guinea		0.0595092	0.0173542				35.5301						6.9e-05		2.53183e-06		0.740278	0	0.217478	0.023026	0.011495		1.87426e-06		0		5.50617e-07		5.8298e-08		2.91034e-08		2.51228e-06
China - mean	Second life use	Losses to water	Washing the garment	Micro	Thailand		0.0595092	0.0162146				35.5301						6.9e-05		2.36557e-06		0.752943	0	0.218996	0.0152954	0.00763573		1.78114e-06		0		5.1805e-07		3.61823e-08		1.80628e-08		2.35343e-06
China - mean	Second life use	Losses to water	Washing the garment	Micro	Cote d'Ivoire		0.0595092	0.0153864				35.5301						6.9e-05		2.24474e-06		0.762225	0	0.220109	0.00962907	0.004807		1.711e-06		0		4.94087e-07		2.16148e-08		1.07905e-08		2.23749e-06
China - mean	Second life use	Losses to water	Washing the garment	Micro	Benin		0.0595092	0.0145918				35.5301						6.9e-05		2.12883e-06		0.773542	0	0.221466	0.00272126	0.0013585		1.64674e-06		0		4.71462e-07		5.79309e-09		2.89201e-09		2.12688e-06
China - mean	Second life use	Losses to water	Washing the garment	Micro	Malawi		0.0595092	0.0138359				35.5301						6.9e-05		2.01854e-06		0.775257	0	0.221671	0.00167462	0.000836		1.56489e-06		0		4.47453e-07		3.38029e-09		1.6875e-09		2.01741e-06
China - mean	Second life use	Losses to water	Washing the garment	Micro	United Arab Emirates		0.0595092	0.0133981				35.5301						6.9e-05		1.95467e-06		0.536078	0	0.192997	0.147672	0.0737204		1.04786e-06		0		3.77246e-07		2.8865e-07		1.44099e-07		1.85785e-06
China - mean	Second life use	Losses to water	Washing the garment	Micro	Congo, DRC		0.0595092	0.0131565				35.5301						6.9e-05		1.91941e-06		0.772513	0	0.221342	0.00334924	0.001672		1.48277e-06		0		4.24847e-07		6.42858e-09		3.20926e-09		1.91726e-06
China - mean	Second life use	Losses to water	Washing the garment	Micro	Iraq		0.0595092	0.0129812				35.5301						6.9e-05		1.89384e-06		0.694388	0	0.211976	0.0510381	0.0254791		1.31506e-06		0		4.0145e-07		9.66582e-08		4.82535e-08		1.86142e-06
China - mean	Second life use	Losses to water	Washing the garment	Micro	Togo		0.0595092	0.00868497				35.5301						6.9e-05		1.26706e-06		0.778	0	0.222	0	0		9.85775e-07		0		2.81288e-07		0		0		1.26706e-06
China - mean	Second life use	Losses to water	Washing the garment	Micro	Rwanda		0.0595092	0.00683938				35.5301						6.9e-05		9.97807e-07		0.774571	0	0.221589	0.00209328	0.001045		7.72872e-07		0		2.21103e-07		2.08868e-09		1.04271e-09		9.97106e-07
China - mean	Second life use	Losses to water	Washing the garment	Micro	Singapore		0.0595092	0.00645316				35.5301						6.9e-05		9.41461e-07		0.444349	0	0.182	0.203665	0.101673		4.18337e-07		0		1.71346e-07		1.91742e-07		9.57212e-08		8.77147e-07
China - mean	Second life use	Losses to water	Washing the garment	Micro	Undefined		0.0595092	0.057501				35.5301						6.9e-05		8.38891e-06		0.680724	0	0.210338	0.0593786	0.0296428		5.71053e-06		0		1.76451e-06		4.98122e-07		2.48671e-07		8.22183e-06
China - mean			SECOND LIFE - END-OF-LIFE																																			0.0554667
China - mean	Second life EOL	Garment	Landfilled, incinerated or recycled	Macro	Kenya		0.0595092	0.195108										0.968		0.0112392		0.05	0	0	0	0.95		0.00056196		0		0		0		0.0106772		0.0112392
China - mean	Second life EOL	Garment	Landfilled, incinerated or recycled	Macro	Tanzania		0.0595092	0.0841574										1.0004		0.00501016		0.05	0	0	0	0.95		0.000250508		0		0		0		0.00475965		0.00501016
China - mean	Second life EOL	Garment	Landfilled, incinerated or recycled	Macro	Angola		0.0595092	0.08349										0.946269		0.00470147		0.05	0	0	0	0.95		0.000235073		0		0		0		0.00446639		0.00470147
China - mean	Second life EOL	Garment	Landfilled, incinerated or recycled	Macro	Pakistan		0.0595092	0.0672813										0.98		0.00392378		0.05	0	0	0	0.95		0.000196189		0		0		0		0.00372759		0.00392378
China - mean	Second life EOL	Garment	Landfilled, incinerated or recycled	Macro	Philippines		0.0595092	0.0670172										0.848177		0.00338265		0.05	0	0	0	0.95		0.000169132		0		0		0		0.00321352		0.00338265
China - mean	Second life EOL	Garment	Landfilled, incinerated or recycled	Macro	Nigeria		0.0595092	0.0647198										0.903749		0.00348072		0.05	0	0	0	0.95		0.000174036		0		0		0		0.00330668		0.00348072
China - mean	Second life EOL	Garment	Landfilled, incinerated or recycled	Macro	Mozambique		0.0595092	0.0451488										0.99475		0.00267266		0.05	0	0	0	0.95		0.000133633		0		0		0		0.00253903		0.00267266
China - mean	Second life EOL	Garment	Landfilled, incinerated or recycled	Macro	Ghana		0.0595092	0.0443782										0.88806		0.00234529		0.05	0	0	0	0.95		0.000117264		0		0		0		0.00222802		0.00234529
China - mean	Second life EOL	Garment	Landfilled, incinerated or recycled	Macro	Madagascar		0.0595092	0.0345009										1.00037		0.00205387		0.05	0	0	0	0.95		0.000102694		0		0		0		0.00195118		0.00205387
China - mean	Second life EOL	Garment	Landfilled, incinerated or recycled	Macro	Haiti		0.0595092	0.0244341										0.996919		0.00144958		0.05	0	0	0	0.95		7.24788e-05		0		0		0		0.0013771		0.00144958
China - mean	Second life EOL	Garment	Landfilled, incinerated or recycled	Macro	Uganda		0.0595092	0.0218715										0.95125		0.0012381		0.05	0	0	0	0.95		6.19051e-05		0		0		0		0.0011762		0.0012381
China - mean	Second life EOL	Garment	Landfilled, incinerated or recycled	Macro	India		0.0595092	0.0197721										0.68		0.000800103		0.05	0	0	0	0.95		4.00051e-05		0		0		0		0.000760097		0.000800103
China - mean	Second life EOL	Garment	Landfilled, incinerated or recycled	Macro	Cambodia		0.0595092	0.0197055										1		0.00117266		0.05	0	0	0	0.95		5.86329e-05		0		0		0		0.00111403		0.00117266
China - mean	Second life EOL	Garment	Landfilled, incinerated or recycled	Macro	Cameroon		0.0595092	0.0192914										0.878648		0.0010087		0.05	0	0	0	0.95		5.0435e-05		0		0		0		0.000958265		0.0010087
China - mean	Second life EOL	Garment	Landfilled, incinerated or recycled	Macro	Turkey		0.0595092	0.0191797										0.519345		0.000592764		0.05	0	0	0	0.95		2.96382e-05		0		0		0		0.000563126		0.000592764
China - mean	Second life EOL	Garment	Landfilled, incinerated or recycled	Macro	Guinea		0.0595092	0.0173542										0.979814		0.00101189		0.05	0	0	0	0.95		5.05944e-05		0		0		0		0.000961293		0.00101189
China - mean	Second life EOL	Garment	Landfilled, incinerated or recycled	Macro	Thailand		0.0595092	0.0162146										0.912775		0.000880751		0.05	0	0	0	0.95		4.40376e-05		0		0		0		0.000836714		0.000880751
China - mean	Second life EOL	Garment	Landfilled, incinerated or recycled	Macro	Cote d'Ivoire		0.0595092	0.0153864										0.985562		0.000902411		0.05	0	0	0	0.95		4.51205e-05		0		0		0		0.00085729		0.000902411
China - mean	Second life EOL	Garment	Landfilled, incinerated or recycled	Macro	Benin		0.0595092	0.0145918										0.899069		0.000780706		0.05	0	0	0	0.95		3.90353e-05		0		0		0		0.00074167		0.000780706
China - mean	Second life EOL	Garment	Landfilled, incinerated or recycled	Macro	Malawi		0.0595092	0.0138359										0.97427		0.000802179		0.05	0	0	0	0.95		4.0109e-05		0		0		0		0.00076207		0.000802179
China - mean	Second life EOL	Garment	Landfilled, incinerated or recycled	Macro	United Arab Emirates		0.0595092	0.0133981										0.695627		0.000554631		0.05	0	0	0	0.95		2.77316e-05		0		0		0		0.0005269		0.000554631
China - mean	Second life EOL	Garment	Landfilled, incinerated or recycled	Macro	Congo, DRC		0.0595092	0.0131565										0.980217		0.000767441		0.05	0	0	0	0.95		3.83721e-05		0		0		0		0.000729069		0.000767441
China - mean	Second life EOL	Garment	Landfilled, incinerated or recycled	Macro	Iraq		0.0595092	0.0129812										1		0.0007725		0.05	0	0	0	0.95		3.8625e-05		0		0		0		0.000733875		0.0007725
China - mean	Second life EOL	Garment	Landfilled, incinerated or recycled	Macro	Togo		0.0595092	0.00868497										0.991777		0.000512586		0.05	0	0	0	0.95		2.56293e-05		0		0		0		0.000486957		0.000512586
China - mean	Second life EOL	Garment	Landfilled, incinerated or recycled	Macro	Rwanda		0.0595092	0.00683938										0.97427		0.000396534		0.05	0	0	0	0.95		1.98267e-05		0		0		0		0.000376707		0.000396534
China - mean	Second life EOL	Garment	Landfilled, incinerated or recycled	Macro	Singapore		0.0595092	0.00645316										0		0		0.05	0	0	0	0.95		0		0		0		0		0		0
China - mean	Second life EOL	Garment	Landfilled, incinerated or recycled	Macro	Undefined		0.0595092	0.057501										0.880618		0.00301333		0.05	0	0	0	0.95		0.000150667		0		0		0		0.00286266		0.00301333
5	India
India			PRODUCTION - Plastic pellets																																			0.00110234
India	Production	Plastic pellets	For garment	Micro	Undefined		1.14886											0.001		0.00114886		0.12	0	0.05	0.66	0.04		0.000137863		0		5.7443e-05		0.000758248		4.59544e-05		0.000999508
India	Production	Plastic pellets	For primary packaging	Micro	Undefined		0.05											0.001		5e-05		0.12	0	0.05	0.66	0.04		6e-06		0		2.5e-06		3.3e-05		2e-06		4.35e-05
India	Production	Plastic pellets	For shopping plastic bag	Micro	Undefined		0.0432											0.001		4.32e-05		0.12	0	0.05	0.66	0.04		5.184e-06		0		2.16e-06		2.8512e-05		1.728e-06		3.7584e-05
India	Production	Plastic pellets	For store hanger	Micro	Undefined		0.025											0.001		2.5e-05		0.12	0	0.05	0.66	0.04		3e-06		0		1.25e-06		1.65e-05		1e-06		2.175e-05
India			MANUFACTURING - garment																																			0.00172329
India	Manufacturing	Garment	Textile losses	Macro	Latin America		1.14886	0		0.15								0.01		0		0.05	0	0	0	0.95		0		0		0		0		0		0
India	Manufacturing	Garment	Textile losses	Macro	ASEAN		1.14886	0		0.15								0.01		0		0.05	0	0	0	0.95		0		0		0		0		0		0
India	Manufacturing	Garment	Textile losses	Macro	China		1.14886	0		0.15								0.01		0		0.05	0	0	0	0.95		0		0		0		0		0		0
India	Manufacturing	Garment	Textile losses	Macro	South Asia		1.14886	0		0.15								0.01		0		0.05	0	0	0	0.95		0		0		0		0		0		0
India	Manufacturing	Garment	Textile losses	Macro	India		1.14886	1		0.15								0.01		0.00172329		0.05	0	0	0	0.95		8.61645e-05		0		0		0		0.00163713		0.00172329
India	Manufacturing	Garment	Textile losses	Macro	Brazil		1.14886	0		0.15								0.01		0		0.05	0	0	0	0.95		0		0		0		0		0		0
India	Manufacturing	Garment	Textile losses	Macro	Undefined		1.14886	0		0.15								0.01		0		0.05	0	0	0	0.95		0		0		0		0		0		0
India			MANUFACTURING - garment																																			0.00217287
India	Manufacturing	Garment	Textile losses	Micro	Latin America		1.14886	0										0.0019		0		0.587301	0	0.199138	0.116405	0.0581116		0		0		0		0		0		0
India	Manufacturing	Garment	Textile losses	Micro	ASEAN		1.14886	0										0.0019		0		0.745041	0	0.218049	0.0201183	0.0100434		0		0		0		0		0		0
India	Manufacturing	Garment	Textile losses	Micro	China		1.14886	0										0.0019		0		0.607337	0	0.20154	0.104175	0.0520059		0		0		0		0		0		0
India	Manufacturing	Garment	Textile losses	Micro	South Asia		1.14886	0										0.0019		0		0.749739	0	0.218612	0.0172507	0.00861188		0		0		0		0		0		0
India	Manufacturing	Garment	Textile losses	Micro	India		1.14886	1										0.0019		0.00218283		0.75571	0	0.219328	0.0136063	0.0067925		0.00164959		0		0.000478756		2.97003e-05		1.48269e-05		0.00217287
India	Manufacturing	Garment	Textile losses	Micro	Brazil		1.14886	0										0.0019		0		0.606971	0	0.201496	0.104398	0.0521173		0		0		0		0		0		0
India	Manufacturing	Garment	Textile losses	Micro	Undefined		1.14886	0										0.0019		0		0.731089	0	0.216376	0.0286353	0.0142953		0		0		0		0		0		0
India			MANUFACTURING - Packaging																																			1.182e-05
India	Manufacturing	Packaging	Packaging losses	Macro	Undefined		0.1182			0.0001										1.182e-05		0.05	0	0	0	0.95		5.91e-07		0		0		0		1.1229e-05		1.182e-05
India			USE - losses to air																																			0
India	Use	Losses to air	Wearing the garment	Micro	Undefined		1					203.119						0		0		0.55	0	0.21	0.24	0		0		0		0		0		0		0
India			USE - losses to water																																			0.00244039
India	Use	Losses to water	Washing the garment	Micro	India		1					35.5301						6.9e-05		0.00245158		0.75571	0	0.219328	0.0136063	0.0067925		0.00185268		0		0.000537699		3.33569e-05		1.66524e-05		0.00244039
India			END-OF-LIFE - garment																																			0.666935
India	End-of-life	Garment	Kept within the same country for reuse and end-of-life	Macro	India		1	0.980786										0.68		0.666935		0.05	0	0	0	0.95		0.0333467		0		0		0		0.633588		0.666935
India	End-of-life	Garment	Sent to other countries for reuse	Macro	RoW		1	0.0192138										-		0		0	0	0	0	0		0		0		0		0		0		0
India			END-OF-LIFE - Packaging																																			0.116232
India	End-of-life	Packaging	Primary packaging - landfilled, incinerated or recycled	Macro	India		0.05	1										0.983348		0.0491674		0.05	0	0	0	0.95		0.00245837		0		0		0		0.046709		0.0491674
India	End-of-life	Packaging	Shopping plastic bag - landfilled, incinerated or recycled	Macro	India		0.0432	1										0.983348		0.0424807		0.05	0	0	0	0.95		0.00212403		0		0		0		0.0403566		0.0424807
India	End-of-life	Packaging	Store hanger - landfilled, incinerated or recycled	Macro	India		0.025	1										0.983348		0.0245837		0.05	0	0	0	0.95		0.00122919		0		0		0		0.0233545		0.0245837
India			TRANSPORT																																			0.000365887
India	Transport		garment from cradle to gate	Micro	Undefined		1	1						13149.4	0.55	12000		0.0005875		0.000354076		0.02	0	0.15	0.66	0.04		7.08152e-06		0		5.31114e-05		0.00023369		1.4163e-05		0.000308046
India	Transport		Packaging used for transport after manufacturing	Micro	Undefined		0.266667	1						5615.5	0.55	12000		0.0005875		4.03224e-05		0.02	0	0.15	0.66	0.04		8.06448e-07		0		6.04836e-06		2.66128e-05		1.6129e-06		3.50805e-05
India	Transport		Plastic bag for end use and hanger for the store	Micro	Undefined		0.0682	1						2029.56	0.55	12000		0.0005875		3.72714e-06		0.02	0	0.15	0.66	0.04		7.45429e-08		0		5.59072e-07		2.45991e-06		1.49086e-07		3.24261e-06
India	Transport		garment across value chain of the second life	Micro	Undefined		0.416563	1						2000	0.55	12000		0.0005875		2.24337e-05		0.02	0	0.15	0.66	0.04		4.48673e-07		0		3.36505e-06		1.48062e-05		8.97347e-07		1.95173e-05
India			SECOND LIFE - USE - losses to air																																			0
India	Second life use	Losses to air	Wearing the garment	Micro	Undefined		1	1				203.119						0		0		0.55	0	0.21	0.24	0		0		0		0		0		0		0
India			USE - losses to water																																			0.00243975
India	Second life use	Losses to water	Washing the garment	Micro	japan		0.980786	1				35.5301						6.9e-05		0.00240448		0.75571	0	0.219328	0.0136063	0.0067925		0.00181709		0		0.000527368		3.2716e-05		1.63324e-05		0.0023935
India	Second life use	Losses to water	Washing the garment	Micro	United Arab Emirates		0.0192138	0.250864				35.5301						6.9e-05		1.18167e-05		0.536078	0	0.192997	0.147672	0.0737204		6.3347e-06		0		2.2806e-06		1.745e-06		8.71134e-07		1.12314e-05
India	Second life use	Losses to water	Washing the garment	Micro	Uganda		0.0192138	0.114153				35.5301						6.9e-05		5.37707e-06		0.761197	0	0.219986	0.0102571	0.0051205		4.09301e-06		0		1.18288e-06		5.51529e-08		2.75333e-08		5.35857e-06
India	Second life use	Losses to water	Washing the garment	Micro	Kenya		0.0192138	0.109744				35.5301						6.9e-05		5.16938e-06		0.752872	0	0.218988	0.0153384	0.00765722		3.89188e-06		0		1.13203e-06		7.92902e-08		3.95831e-08		5.14278e-06
India	Second life use	Losses to water	Washing the garment	Micro	Congo, DRC		0.0192138	0.0848024				35.5301						6.9e-05		3.99455e-06		0.772513	0	0.221342	0.00334924	0.001672		3.08584e-06		0		8.84162e-07		1.33787e-08		6.67888e-09		3.99006e-06
India	Second life use	Losses to water	Washing the garment	Micro	Tanzania		0.0192138	0.0533898				35.5301						6.9e-05		2.51488e-06		0.774571	0	0.221589	0.00209328	0.001045		1.94796e-06		0		5.5727e-07		5.26435e-09		2.62805e-09		2.51312e-06
India	Second life use	Losses to water	Washing the garment	Micro	Thailand		0.0192138	0.0523823				35.5301						6.9e-05		2.46743e-06		0.752943	0	0.218996	0.0152954	0.00763573		1.85783e-06		0		5.40357e-07		3.77403e-08		1.88406e-08		2.45477e-06
India	Second life use	Losses to water	Washing the garment	Micro	Philippines		0.0192138	0.0431125				35.5301						6.9e-05		2.03078e-06		0.650088	0	0.206665	0.0780792	0.0389785		1.32019e-06		0		4.19691e-07		1.58562e-07		7.91567e-08		1.97759e-06
India	Second life use	Losses to water	Washing the garment	Micro	Malaysia		0.0192138	0.0341832				35.5301						6.9e-05		1.61017e-06		0.726561	0	0.215833	0.0313991	0.015675		1.16989e-06		0		3.47529e-07		5.0558e-08		2.52395e-08		1.59321e-06
India	Second life use	Losses to water	Washing the garment	Micro	Malawi		0.0192138	0.031898				35.5301						6.9e-05		1.50253e-06		0.775257	0	0.221671	0.00167462	0.000836		1.16484e-06		0		3.33067e-07		2.51616e-09		1.25611e-09		1.50168e-06
India	Second life use	Losses to water	Washing the garment	Micro	Angola		0.0192138	0.0293127				35.5301						6.9e-05		1.38075e-06		0.774571	0	0.221589	0.00209328	0.001045		1.06949e-06		0		3.05959e-07		2.8903e-09		1.44289e-09		1.37978e-06
India	Second life use	Losses to water	Washing the garment	Micro	Mozambique		0.0192138	0.0289465				35.5301						6.9e-05		1.3635e-06		0.773885	0	0.221507	0.00251193	0.001254		1.05519e-06		0		3.02025e-07		3.42502e-09		1.70983e-09		1.36235e-06
India	Second life use	Losses to water	Washing the garment	Micro	Ghana		0.0192138	0.0190856				35.5301						6.9e-05		8.99011e-07		0.759482	0	0.21978	0.0113037	0.005643		6.82783e-07		0		1.97585e-07		1.01621e-08		5.07312e-09		8.95603e-07
India	Second life use	Losses to water	Washing the garment	Micro	Zambia		0.0192138	0.0183162				35.5301						6.9e-05		8.62769e-07		0.743021	0	0.217807	0.0213514	0.010659		6.41056e-07		0		1.87917e-07		1.84213e-08		9.19626e-09		8.5659e-07
India	Second life use	Losses to water	Washing the garment	Micro	Chile		0.0192138	0.0115897				35.5301						6.9e-05		5.45921e-07		0.459402	0	0.183805	0.194476	0.097086		2.50797e-07		0		1.00343e-07		1.06169e-07		5.30013e-08		5.1031e-07
India	Second life use	Losses to water	Washing the garment	Micro	Rwanda		0.0192138	0.00977936				35.5301						6.9e-05		4.60649e-07		0.774571	0	0.221589	0.00209328	0.001045		3.56805e-07		0		1.02075e-07		9.64265e-10		4.81378e-10		4.60325e-07
India	Second life use	Losses to water	Washing the garment	Micro	Madagascar		0.0192138	0.00937504				35.5301						6.9e-05		4.41604e-07		0.768055	0	0.220808	0.0060705	0.0030305		3.39176e-07		0		9.75095e-08		2.68076e-09		1.33828e-09		4.40704e-07
India	Second life use	Losses to water	Washing the garment	Micro	Congo		0.0192138	0.00853353				35.5301						6.9e-05		4.01965e-07		0.760854	0	0.219944	0.0104664	0.005225		3.05837e-07		0		8.841e-08		4.20712e-09		2.10027e-09		4.00554e-07
India	Second life use	Losses to water	Washing the garment	Micro	Jordan		0.0192138	0.00803709				35.5301						6.9e-05		3.78581e-07		0.608354	0	0.201662	0.103554	0.0516961		2.30311e-07		0		7.63453e-08		3.92037e-08		1.95712e-08		3.65431e-07
India	Second life use	Losses to water	Washing the garment	Micro	Guinea		0.0192138	0.00679239				35.5301						6.9e-05		3.1995e-07		0.740278	0	0.217478	0.023026	0.011495		2.36852e-07		0		6.9582e-08		7.36718e-09		3.67782e-09		3.17479e-07
India	Second life use	Losses to water	Washing the garment	Micro	Burundi		0.0192138	0.00635223				35.5301						6.9e-05		2.99217e-07		0.774571	0	0.221589	0.00209328	0.001045		2.31764e-07		0		6.63031e-08		6.26343e-10		3.12681e-10		2.99006e-07
India	Second life use	Losses to water	Washing the garment	Micro	Sudan		0.0192138	0.00586958				35.5301						6.9e-05		2.76482e-07		0.774571	0	0.221589	0.00209328	0.001045		2.14155e-07		0		6.12653e-08		5.78753e-10		2.88924e-10		2.76288e-07
India	Second life use	Losses to water	Washing the garment	Micro	Japan		0.0192138	0.00546954				35.5301						6.9e-05		2.57638e-07		0.488641	0	0.18731	0.176628	0.088176		1.25892e-07		0		4.82582e-08		4.55062e-08		2.27175e-08		2.42374e-07
India	Second life use	Losses to water	Washing the garment	Micro	Undefined		0.0192138	0.058012				35.5301						6.9e-05		2.73261e-06		0.680724	0	0.210338	0.0593786	0.0296428		1.86015e-06		0		5.74771e-07		1.62258e-07		8.10023e-08		2.67818e-06
India			SECOND LIFE - END-OF-LIFE																																			0.0161786
India	Second life EOL	Garment	Landfilled, incinerated or recycled	Macro	United Arab Emirates		0.0192138	0.250864										0.695627		0.00335296		0.05	0	0	0	0.95		0.000167648		0		0		0		0.00318531		0.00335296
India	Second life EOL	Garment	Landfilled, incinerated or recycled	Macro	Uganda		0.0192138	0.114153										0.95125		0.00208639		0.05	0	0	0	0.95		0.000104319		0		0		0		0.00198207		0.00208639
India	Second life EOL	Garment	Landfilled, incinerated or recycled	Macro	Kenya		0.0192138	0.109744										0.968		0.00204112		0.05	0	0	0	0.95		0.000102056		0		0		0		0.00193906		0.00204112
India	Second life EOL	Garment	Landfilled, incinerated or recycled	Macro	Congo, DRC		0.0192138	0.0848024										0.980217		0.00159714		0.05	0	0	0	0.95		7.98572e-05		0		0		0		0.00151729		0.00159714
India	Second life EOL	Garment	Landfilled, incinerated or recycled	Macro	Tanzania		0.0192138	0.0533898										1.0004		0.00102624		0.05	0	0	0	0.95		5.13118e-05		0		0		0		0.000974925		0.00102624
India	Second life EOL	Garment	Landfilled, incinerated or recycled	Macro	Thailand		0.0192138	0.0523823										0.912775		0.000918676		0.05	0	0	0	0.95		4.59338e-05		0		0		0		0.000872742		0.000918676
India	Second life EOL	Garment	Landfilled, incinerated or recycled	Macro	Philippines		0.0192138	0.0431125										0.848177		0.000702592		0.05	0	0	0	0.95		3.51296e-05		0		0		0		0.000667463		0.000702592
India	Second life EOL	Garment	Landfilled, incinerated or recycled	Macro	Malaysia		0.0192138	0.0341832										0.221528		0.000145497		0.05	0	0	0	0.95		7.27486e-06		0		0		0		0.000138222		0.000145497
India	Second life EOL	Garment	Landfilled, incinerated or recycled	Macro	Malawi		0.0192138	0.031898										0.97427		0.000597112		0.05	0	0	0	0.95		2.98556e-05		0		0		0		0.000567256		0.000597112
India	Second life EOL	Garment	Landfilled, incinerated or recycled	Macro	Angola		0.0192138	0.0293127										0.946269		0.000532948		0.05	0	0	0	0.95		2.66474e-05		0		0		0		0.0005063		0.000532948
India	Second life EOL	Garment	Landfilled, incinerated or recycled	Macro	Mozambique		0.0192138	0.0289465										0.99475		0.000553253		0.05	0	0	0	0.95		2.76626e-05		0		0		0		0.00052559		0.000553253
India	Second life EOL	Garment	Landfilled, incinerated or recycled	Macro	Ghana		0.0192138	0.0190856										0.88806		0.000325658		0.05	0	0	0	0.95		1.62829e-05		0		0		0		0.000309375		0.000325658
India	Second life EOL	Garment	Landfilled, incinerated or recycled	Macro	Zambia		0.0192138	0.0183162										0.95348		0.000335552		0.05	0	0	0	0.95		1.67776e-05		0		0		0		0.000318775		0.000335552
India	Second life EOL	Garment	Landfilled, incinerated or recycled	Macro	Chile		0.0192138	0.0115897										0.181298		4.03716e-05		0.05	0	0	0	0.95		2.01858e-06		0		0		0		3.83531e-05		4.03716e-05
India	Second life EOL	Garment	Landfilled, incinerated or recycled	Macro	Rwanda		0.0192138	0.00977936										0.97427		0.000183064		0.05	0	0	0	0.95		9.15321e-06		0		0		0		0.000173911		0.000183064
India	Second life EOL	Garment	Landfilled, incinerated or recycled	Macro	Madagascar		0.0192138	0.00937504										1.00037		0.000180196		0.05	0	0	0	0.95		9.00982e-06		0		0		0		0.000171187		0.000180196
India	Second life EOL	Garment	Landfilled, incinerated or recycled	Macro	Congo		0.0192138	0.00853353										0.873912		0.000143288		0.05	0	0	0	0.95		7.1644e-06		0		0		0		0.000136124		0.000143288
India	Second life EOL	Garment	Landfilled, incinerated or recycled	Macro	Jordan		0.0192138	0.00803709										0.620381		9.58011e-05		0.05	0	0	0	0.95		4.79006e-06		0		0		0		9.10111e-05		9.58011e-05
India	Second life EOL	Garment	Landfilled, incinerated or recycled	Macro	Guinea		0.0192138	0.00679239										0.979814		0.000127873		0.05	0	0	0	0.95		6.39366e-06		0		0		0		0.00012148		0.000127873
India	Second life EOL	Garment	Landfilled, incinerated or recycled	Macro	Burundi		0.0192138	0.00635223										0.97427		0.00011891		0.05	0	0	0	0.95		5.94551e-06		0		0		0		0.000112965		0.00011891
India	Second life EOL	Garment	Landfilled, incinerated or recycled	Macro	Sudan		0.0192138	0.00586958										0.802686		9.05246e-05		0.05	0	0	0	0.95		4.52623e-06		0		0		0		8.59984e-05		9.05246e-05
India	Second life EOL	Garment	Landfilled, incinerated or recycled	Macro	Japan		0.0192138	0.00546954										0.018		1.89163e-06		0.05	0	0	0	0.95		9.45816e-08		0		0		0		1.79705e-06		1.89163e-06
India	Second life EOL	Garment	Landfilled, incinerated or recycled	Macro	Undefined		0.0192138	0.058012										0.880618		0.000981564		0.05	0	0	0	0.95		4.90782e-05		0		0		0		0.000932486		0.000981564
6	Brazil
Brazil			PRODUCTION - Plastic pellets																																			0.00110234
Brazil	Production	Plastic pellets	For garment	Micro	Undefined		1.14886											0.001		0.00114886		0.12	0	0.05	0.66	0.04		0.000137863		0		5.7443e-05		0.000758248		4.59544e-05		0.000999508
Brazil	Production	Plastic pellets	For primary packaging	Micro	Undefined		0.05											0.001		5e-05		0.12	0	0.05	0.66	0.04		6e-06		0		2.5e-06		3.3e-05		2e-06		4.35e-05
Brazil	Production	Plastic pellets	For shopping plastic bag	Micro	Undefined		0.0432											0.001		4.32e-05		0.12	0	0.05	0.66	0.04		5.184e-06		0		2.16e-06		2.8512e-05		1.728e-06		3.7584e-05
Brazil	Production	Plastic pellets	For store hanger	Micro	Undefined		0.025											0.001		2.5e-05		0.12	0	0.05	0.66	0.04		3e-06		0		1.25e-06		1.65e-05		1e-06		2.175e-05
Brazil			MANUFACTURING - garment																																			0.00172329
Brazil	Manufacturing	Garment	Textile losses	Macro	Latin America		1.14886	0		0.15								0.01		0		0.05	0	0	0	0.95		0		0		0		0		0		0
Brazil	Manufacturing	Garment	Textile losses	Macro	ASEAN		1.14886	0		0.15								0.01		0		0.05	0	0	0	0.95		0		0		0		0		0		0
Brazil	Manufacturing	Garment	Textile losses	Macro	China		1.14886	0		0.15								0.01		0		0.05	0	0	0	0.95		0		0		0		0		0		0
Brazil	Manufacturing	Garment	Textile losses	Macro	South Asia		1.14886	0		0.15								0.01		0		0.05	0	0	0	0.95		0		0		0		0		0		0
Brazil	Manufacturing	Garment	Textile losses	Macro	India		1.14886	0		0.15								0.01		0		0.05	0	0	0	0.95		0		0		0		0		0		0
Brazil	Manufacturing	Garment	Textile losses	Macro	Brazil		1.14886	1		0.15								0.01		0.00172329		0.05	0	0	0	0.95		8.61645e-05		0		0		0		0.00163713		0.00172329
Brazil	Manufacturing	Garment	Textile losses	Macro	Undefined		1.14886	0		0.15								0.01		0		0.05	0	0	0	0.95		0		0		0		0		0		0
Brazil			MANUFACTURING - garment																																			0.0021064
Brazil	Manufacturing	Garment	Textile losses	Micro	Latin America		1.14886	0										0.0019		0		0.587301	0	0.199138	0.116405	0.0581116		0		0		0		0		0		0
Brazil	Manufacturing	Garment	Textile losses	Micro	ASEAN		1.14886	0										0.0019		0		0.745041	0	0.218049	0.0201183	0.0100434		0		0		0		0		0		0
Brazil	Manufacturing	Garment	Textile losses	Micro	China		1.14886	0										0.0019		0		0.607337	0	0.20154	0.104175	0.0520059		0		0		0		0		0		0
Brazil	Manufacturing	Garment	Textile losses	Micro	South Asia		1.14886	0										0.0019		0		0.749739	0	0.218612	0.0172507	0.00861188		0		0		0		0		0		0
Brazil	Manufacturing	Garment	Textile losses	Micro	India		1.14886	0										0.0019		0		0.75571	0	0.219328	0.0136063	0.0067925		0		0		0		0		0		0
Brazil	Manufacturing	Garment	Textile losses	Micro	Brazil		1.14886	1										0.0019		0.00218283		0.606971	0	0.201496	0.104398	0.0521173		0.00132492		0		0.000439833		0.000227883		0.000113763		0.0021064
Brazil	Manufacturing	Garment	Textile losses	Micro	Undefined		1.14886	0										0.0019		0		0.731089	0	0.216376	0.0286353	0.0142953		0		0		0		0		0		0
Brazil			MANUFACTURING - Packaging																																			1.182e-05
Brazil	Manufacturing	Packaging	Packaging losses	Macro	Undefined		0.1182			0.0001										1.182e-05		0.05	0	0	0	0.95		5.91e-07		0		0		0		1.1229e-05		1.182e-05
Brazil			USE - losses to air																																			0
Brazil	Use	Losses to air	Wearing the garment	Micro	Undefined		1					203.119						0		0		0.55	0	0.21	0.24	0		0		0		0		0		0		0
Brazil			USE - losses to water																																			0.00236573
Brazil	Use	Losses to water	Washing the garment	Micro	Brazil		1					35.5301						6.9e-05		0.00245158		0.606971	0	0.201496	0.104398	0.0521173		0.00148804		0		0.000493984		0.00025594		0.00012777		0.00236573
Brazil			END-OF-LIFE - garment																																			0.399998
Brazil	End-of-life	Garment	Kept within the same country for reuse and end-of-life	Macro	Brazil		1	0.999994										0.4		0.399998		0.05	0	0	0	0.95		0.0199999		0		0		0		0.379998		0.399998
Brazil	End-of-life	Garment	Sent to other countries for reuse	Macro	RoW		1	5.58581e-06										-		0		0	0	0	0	0		0		0		0		0		0		0
Brazil			END-OF-LIFE - Packaging																																			0.0417093
Brazil	End-of-life	Packaging	Primary packaging - landfilled, incinerated or recycled	Macro	Brazil		0.05	1										0.352871		0.0176435		0.05	0	0	0	0.95		0.000882177		0		0		0		0.0167614		0.0176435
Brazil	End-of-life	Packaging	Shopping plastic bag - landfilled, incinerated or recycled	Macro	Brazil		0.0432	1										0.352871		0.015244		0.05	0	0	0	0.95		0.000762201		0		0		0		0.0144818		0.015244
Brazil	End-of-life	Packaging	Store hanger - landfilled, incinerated or recycled	Macro	Brazil		0.025	1										0.352871		0.00882177		0.05	0	0	0	0.95		0.000441088		0		0		0		0.00838068		0.00882177
Brazil			TRANSPORT																																			0.000365887
Brazil	Transport		garment from cradle to gate	Micro	Undefined		1	1						13149.4	0.55	12000		0.0005875		0.000354076		0.02	0	0.15	0.66	0.04		7.08152e-06		0		5.31114e-05		0.00023369		1.4163e-05		0.000308046
Brazil	Transport		Packaging used for transport after manufacturing	Micro	Undefined		0.266667	1						5615.5	0.55	12000		0.0005875		4.03224e-05		0.02	0	0.15	0.66	0.04		8.06448e-07		0		6.04836e-06		2.66128e-05		1.6129e-06		3.50805e-05
Brazil	Transport		Plastic bag for end use and hanger for the store	Micro	Undefined		0.0682	1						2029.56	0.55	12000		0.0005875		3.72714e-06		0.02	0	0.15	0.66	0.04		7.45429e-08		0		5.59072e-07		2.45991e-06		1.49086e-07		3.24261e-06
Brazil	Transport		garment across value chain of the second life	Micro	Undefined		0.416563	1						2000	0.55	12000		0.0005875		2.24337e-05		0.02	0	0.15	0.66	0.04		4.48673e-07		0		3.36505e-06		1.48062e-05		8.97347e-07		1.95173e-05
Brazil			SECOND LIFE - USE - losses to air																																			0
Brazil	Second life use	Losses to air	Wearing the garment	Micro	Undefined		1	1				203.119						0		0		0.55	0	0.21	0.24	0		0		0		0		0		0		0
Brazil			USE - losses to water																																			0.00236573
Brazil	Second life use	Losses to water	Washing the garment	Micro	Brazil		0.999994	1				35.5301						6.9e-05		0.00245157		0.606971	0	0.201496	0.104398	0.0521173		0.00148803		0		0.000493981		0.000255938		0.000127769		0.00236572
Brazil	Second life use	Losses to water	Washing the garment	Micro	Congo, DRC		5.58581e-06	0.523883				35.5301						6.9e-05		7.17408e-09		0.772513	0	0.221342	0.00334924	0.001672		5.54207e-09		0		1.58793e-09		2.40277e-11		1.19951e-11		7.16602e-09
Brazil	Second life use	Losses to water	Washing the garment	Micro	Angola		5.58581e-06	0.292758				35.5301						6.9e-05		4.00905e-09		0.774571	0	0.221589	0.00209328	0.001045		3.10529e-09		0		8.8836e-10		8.39204e-12		4.18945e-12		4.00623e-09
Brazil	Second life use	Losses to water	Washing the garment	Micro	United States		5.58581e-06	0.0924499				35.5301						6.9e-05		1.26601e-09		0.526255	0	0.191819	0.153668	0.076714		6.66246e-10		0		2.42846e-10		1.94547e-10		9.71211e-11		1.20076e-09
Brazil	Second life use	Losses to water	Washing the garment	Micro	Japan		5.58581e-06	0.0154083				35.5301						6.9e-05		2.11002e-10		0.488641	0	0.18731	0.176628	0.088176		1.03104e-10		0		3.95229e-11		3.7269e-11		1.86054e-11		1.98502e-10
Brazil	Second life use	Losses to water	Washing the garment	Micro	Italy		5.58581e-06	0.0154083				35.5301						6.9e-05		2.11002e-10		0.570402	0	0.197112	0.12672	0.063261		1.20356e-10		0		4.15911e-11		2.67383e-11		1.33482e-11		2.02034e-10
Brazil	Second life use	Losses to water	Washing the garment	Micro	Undefined		5.58581e-06	0.0600924				35.5301						6.9e-05		8.2291e-10		0.680724	0	0.210338	0.0593786	0.0296428		5.60174e-10		0		1.73089e-10		4.88632e-11		2.43934e-11		8.0652e-10
Brazil			SECOND LIFE - END-OF-LIFE																																			4.74102e-06
Brazil	Second life EOL	Garment	Landfilled, incinerated or recycled	Macro	Congo, DRC		5.58581e-06	0.523883										0.980217		2.86842e-06		0.05	0	0	0	0.95		1.43421e-07		0		0		0		2.725e-06		2.86842e-06
Brazil	Second life EOL	Garment	Landfilled, incinerated or recycled	Macro	Angola		5.58581e-06	0.292758										0.946269		1.54743e-06		0.05	0	0	0	0.95		7.73713e-08		0		0		0		1.47005e-06		1.54743e-06
Brazil	Second life EOL	Garment	Landfilled, incinerated or recycled	Macro	US		5.58581e-06	0.0924499										0.016		8.26253e-09		0.05	0	0	0	0.95		4.13126e-10		0		0		0		7.8494e-09		8.26253e-09
Brazil	Second life EOL	Garment	Landfilled, incinerated or recycled	Macro	Japan (textile)		5.58581e-06	0.0154083										0.018		1.54922e-09		0.05	0	0	0	0.95		7.74612e-11		0		0		0		1.47176e-09		1.54922e-09
Brazil	Second life EOL	Garment	Landfilled, incinerated or recycled	Macro	Italy		5.58581e-06	0.0154083										0.22972		1.97715e-08		0.05	0	0	0	0.95		9.88576e-10		0		0		0		1.87829e-08		1.97715e-08
Brazil	Second life EOL	Garment	Landfilled, incinerated or recycled	Macro	Undefined		5.58581e-06	0.0600924										0.880618		2.95593e-07		0.05	0	0	0	0.95		1.47796e-08		0		0		0		2.80813e-07		2.95593e-07
7	Rest of the world
Rest of the world			PRODUCTION - Plastic pellets																																			0.00110234
Rest of the world	Production	Plastic pellets	For garment	Micro	Undefined		1.14886											0.001		0.00114886		0.12	0	0.05	0.66	0.04		0.000137863		0		5.7443e-05		0.000758248		4.59544e-05		0.000999508
Rest of the world	Production	Plastic pellets	For primary packaging	Micro	Undefined		0.05											0.001		5e-05		0.12	0	0.05	0.66	0.04		6e-06		0		2.5e-06		3.3e-05		2e-06		4.35e-05
Rest of the world	Production	Plastic pellets	For shopping plastic bag	Micro	Undefined		0.0432											0.001		4.32e-05		0.12	0	0.05	0.66	0.04		5.184e-06		0		2.16e-06		2.8512e-05		1.728e-06		3.7584e-05
Rest of the world	Production	Plastic pellets	For store hanger	Micro	Undefined		0.025											0.001		2.5e-05		0.12	0	0.05	0.66	0.04		3e-06		0		1.25e-06		1.65e-05		1e-06		2.175e-05
Rest of the world			MANUFACTURING - garment																																			0.00172329
Rest of the world	Manufacturing	Garment	Textile losses	Macro	Latin America		1.14886	0		0.15								0.01		0		0.05	0	0	0	0.95		0		0		0		0		0		0
Rest of the world	Manufacturing	Garment	Textile losses	Macro	ASEAN		1.14886	0		0.15								0.01		0		0.05	0	0	0	0.95		0		0		0		0		0		0
Rest of the world	Manufacturing	Garment	Textile losses	Macro	China		1.14886	0		0.15								0.01		0		0.05	0	0	0	0.95		0		0		0		0		0		0
Rest of the world	Manufacturing	Garment	Textile losses	Macro	South Asia		1.14886	0		0.15								0.01		0		0.05	0	0	0	0.95		0		0		0		0		0		0
Rest of the world	Manufacturing	Garment	Textile losses	Macro	India		1.14886	0		0.15								0.01		0		0.05	0	0	0	0.95		0		0		0		0		0		0
Rest of the world	Manufacturing	Garment	Textile losses	Macro	Brazil		1.14886	0		0.15								0.01		0		0.05	0	0	0	0.95		0		0		0		0		0		0
Rest of the world	Manufacturing	Garment	Textile losses	Macro	Undefined		1.14886	1		0.15								0.01		0.00172329		0.05	0	0	0	0.95		8.61645e-05		0		0		0		0.00163713		0.00172329
Rest of the world			MANUFACTURING - garment																																			0.00216187
Rest of the world	Manufacturing	Garment	Textile losses	Micro	Latin America		1.14886	0										0.0019		0		0.587301	0	0.199138	0.116405	0.0581116		0		0		0		0		0		0
Rest of the world	Manufacturing	Garment	Textile losses	Micro	ASEAN		1.14886	0										0.0019		0		0.745041	0	0.218049	0.0201183	0.0100434		0		0		0		0		0		0
Rest of the world	Manufacturing	Garment	Textile losses	Micro	China		1.14886	0										0.0019		0		0.607337	0	0.20154	0.104175	0.0520059		0		0		0		0		0		0
Rest of the world	Manufacturing	Garment	Textile losses	Micro	South Asia		1.14886	0										0.0019		0		0.749739	0	0.218612	0.0172507	0.00861188		0		0		0		0		0		0
Rest of the world	Manufacturing	Garment	Textile losses	Micro	India		1.14886	0										0.0019		0		0.75571	0	0.219328	0.0136063	0.0067925		0		0		0		0		0		0
Rest of the world	Manufacturing	Garment	Textile losses	Micro	Brazil		1.14886	0										0.0019		0		0.606971	0	0.201496	0.104398	0.0521173		0		0		0		0		0		0
Rest of the world	Manufacturing	Garment	Textile losses	Micro	Undefined		1.14886	1										0.0019		0.00218283		0.731089	0	0.216376	0.0286353	0.0142953		0.00159584		0		0.000472313		6.25062e-05		3.12042e-05		0.00216187
Rest of the world			MANUFACTURING - Packaging																																			1.182e-05
Rest of the world	Manufacturing	Packaging	Packaging losses	Macro	Undefined		0.1182			0.0001										1.182e-05		0.05	0	0	0	0.95		5.91e-07		0		0		0		1.1229e-05		1.182e-05
Rest of the world			USE - losses to air																																			0
Rest of the world	Use	Losses to air	Wearing the garment	Micro	Undefined		1					203.119						0		0		0.55	0	0.21	0.24	0		0		0		0		0		0		0
Rest of the world			USE - losses to water																																			0.00236573
Rest of the world	Use	Losses to water	Washing the garment	Micro	Undefined		1					35.5301						6.9e-05		0.00245158		0.606971	0	0.201496	0.104398	0.0521173		0.00148804		0		0.000493984		0.00025594		0.00012777		0.00236573
Rest of the world			END-OF-LIFE - garment																																			0.612575
Rest of the world	End-of-life	Garment	Kept within the same country for reuse and end-of-life	Macro	Undefined		1	0.900845										0.68		0.612575		0.05	0	0	0	0.95		0.0306287		0		0		0		0.581946		0.612575
Rest of the world	End-of-life	Garment	Sent to other countries for reuse	Macro	RoW		1	0.0991551										-		0		0	0	0	0	0		0		0		0		0		0		0
Rest of the world			END-OF-LIFE - Packaging																																			0.080376
Rest of the world	End-of-life	Packaging	Primary packaging - landfilled, incinerated or recycled	Macro	Undefined		0.05	1										0.68		0.034		0.05	0	0	0	0.95		0.0017		0		0		0		0.0323		0.034
Rest of the world	End-of-life	Packaging	Shopping plastic bag - landfilled, incinerated or recycled	Macro	Undefined		0.0432	1										0.68		0.029376		0.05	0	0	0	0.95		0.0014688		0		0		0		0.0279072		0.029376
Rest of the world	End-of-life	Packaging	Store hanger - landfilled, incinerated or recycled	Macro	Undefined		0.025	1										0.68		0.017		0.05	0	0	0	0.95		0.00085		0		0		0		0.01615		0.017
Rest of the world			TRANSPORT																																			0.000365887
Rest of the world	Transport		garment from cradle to gate	Micro	Undefined		1	1						13149.4	0.55	12000		0.0005875		0.000354076		0.02	0	0.15	0.66	0.04		7.08152e-06		0		5.31114e-05		0.00023369		1.4163e-05		0.000308046
Rest of the world	Transport		Packaging used for transport after manufacturing	Micro	Undefined		0.266667	1						5615.5	0.55	12000		0.0005875		4.03224e-05		0.02	0	0.15	0.66	0.04		8.06448e-07		0		6.04836e-06		2.66128e-05		1.6129e-06		3.50805e-05
Rest of the world	Transport		Plastic bag for end use and hanger for the store	Micro	Undefined		0.0682	1						2029.56	0.55	12000		0.0005875		3.72714e-06		0.02	0	0.15	0.66	0.04		7.45429e-08		0		5.59072e-07		2.45991e-06		1.49086e-07		3.24261e-06
Rest of the world	Transport		garment across value chain of the second life	Micro	Undefined		0.416563	1						2000	0.55	12000		0.0005875		2.24337e-05		0.02	0	0.15	0.66	0.04		4.48673e-07		0		3.36505e-06		1.48062e-05		8.97347e-07		1.95173e-05
Rest of the world			SECOND LIFE - USE - losses to air																																			0
Rest of the world	Second life use	Losses to air	Wearing the garment	Micro	Undefined		0.0991551	1				203.119						0		0		0.55	0	0.21	0.24	0		0		0		0		0		0		0
Rest of the world			USE - losses to water																																			0.00240275
Rest of the world	Second life use	Losses to water	Washing the garment	Micro	Undefined		1	1				35.5301						6.9e-05		0.00245158		0.680724	0	0.210338	0.0593786	0.0296428		0.00166885		0		0.00051566		0.000145571		7.26718e-05		0.00240275
Rest of the world			SECOND LIFE - END-OF-LIFE																																			0.0881356
Rest of the world	Second life EOL	Garment	Landfilled, incinerated or recycled	Macro	Undefined		0.0991551	1										0.888866		0.0881356		0.05	0	0	0	0.95		0.00440678		0		0		0		0.0837288		0.0881356

## Sheet: Calculation_synthetic_lower_MWI
Calculations of leakage in the synthetic apparel value chain, per market - considering low MWI
	Lifecycle stage	Element	Source of plastic	Type of leakage (micro or macro)	Country		Mass considered	Share considered (if applicable)		Manufacturing losses		Number of washes and days of use		Distance transported	Share synthetic rubber	Average truck load		Loss rate		LOSS over the garment lifespan		Release rate to oceans	Release rate to air	Release rate to freshwater sediments	Release rate to soils	Release rate to other terrestrial environment		RELEASE to oceans		RELEASE to air		RELEASE to freshwater sediments		RELEASE to soils		RELEASE to other terrestrial environment		TOTAL RELEASE in all compartments over garment lifespan
							(kg)	(%)		(%)		(-)		(km)	(%)	(kg)		(% or kg/km)		(kg)		(%)	(%)	(%)	(%)	(%)		(g)		(g)		(g)		(g)		(g)		(g)
	sales market dependent
1.1	EU - high income
EU - high income			PRODUCTION - Plastic pellets																																			0.00110234
EU - high income	Production	Plastic pellets	For garment	Micro	Undefined		1.14886	1										0.001		0.00114886		0.12	0	0.05	0.66	0.04		0.000137863		0		5.7443e-05		0.000758248		4.59544e-05		0.000999508
EU - high income	Production	Plastic pellets	For primary packaging	Micro	Undefined		0.05	1										0.001		5e-05		0.12	0	0.05	0.66	0.04		6e-06		0		2.5e-06		3.3e-05		2e-06		4.35e-05
EU - high income	Production	Plastic pellets	For shopping plastic bag	Micro	Undefined		0.0432	1										0.001		4.32e-05		0.12	0	0.05	0.66	0.04		5.184e-06		0		2.16e-06		2.8512e-05		1.728e-06		3.7584e-05
EU - high income	Production	Plastic pellets	For store hanger	Micro	Undefined		0.025	1										0.001		2.5e-05		0.12	0	0.05	0.66	0.04		3e-06		0		1.25e-06		1.65e-05		1e-06		2.175e-05
EU - high income			MANUFACTURING - garment																																			0.00172329
EU - high income	Manufacturing	Garment	Textile losses	Macro	Latin America		1.14886	0.0075921		0.15								0.01		1.30834e-05		0.05	0	0	0	0.95		6.5417e-07		0		0		0		1.24292e-05		1.30834e-05
EU - high income	Manufacturing	Garment	Textile losses	Macro	ASEAN		1.14886	0.18624		0.15								0.01		0.000320946		0.05	0	0	0	0.95		1.60473e-05		0		0		0		0.000304898		0.000320946
EU - high income	Manufacturing	Garment	Textile losses	Macro	China		1.14886	0.394622		0.15								0.01		0.000680049		0.05	0	0	0	0.95		3.40024e-05		0		0		0		0.000646046		0.000680049
EU - high income	Manufacturing	Garment	Textile losses	Macro	South Asia		1.14886	0.255553		0.15								0.01		0.000440392		0.05	0	0	0	0.95		2.20196e-05		0		0		0		0.000418372		0.000440392
EU - high income	Manufacturing	Garment	Textile losses	Macro	India		0.0432	0		0.15								0.01		0		0.05	0	0	0	0.95		0		0		0		0		0		0
EU - high income	Manufacturing	Garment	Textile losses	Macro	Brazil		0.0432	0		0.15								0.01		0		0.05	0	0	0	0.95		0		0		0		0		0		0
EU - high income	Manufacturing	Garment	Textile losses	Macro	Undefined		1.14886	0.155992		0.15								0.01		0.00026882		0.05	0	0	0	0.95		1.3441e-05		0		0		0		0.000255379		0.00026882
EU - high income			MANUFACTURING - garment																																			0.00214285
EU - high income	Manufacturing	Garment	Textile losses	Micro	Latin America		1.14886	0.0075921										0.0019		1.65723e-05		0.587301	0	0.199138	0.116405	0.0581116		9.73292e-06		0		3.30017e-06		1.9291e-06		9.63042e-07		1.59252e-05
EU - high income	Manufacturing	Garment	Textile losses	Micro	ASEAN		1.14886	0.18624										0.0019		0.000406531		0.745041	0	0.218049	0.0201183	0.0100434		0.000302883		0		8.86436e-05		8.17871e-06		4.08296e-06		0.000403788
EU - high income	Manufacturing	Garment	Textile losses	Micro	China		1.14886	0.394622										0.0019		0.000861395		0.607337	0	0.20154	0.104175	0.0520059		0.000523157		0		0.000173606		8.97357e-05		4.47976e-05		0.000831296
EU - high income	Manufacturing	Garment	Textile losses	Micro	South Asia		1.14886	0.255553										0.0019		0.00055783		0.749739	0	0.218612	0.0172507	0.00861188		0.000418227		0		0.000121948		9.62298e-06		4.80396e-06		0.000554602
EU - high income	Manufacturing	Garment	Textile losses	Micro	India		1.14886	0										0.0019		0		0.75571	0	0.219328	0.0136063	0.0067925		0		0		0		0		0		0
EU - high income	Manufacturing	Garment	Textile losses	Micro	Brazil		1.14886	0										0.0019		0		0.606971	0	0.201496	0.104398	0.0521173		0		0		0		0		0		0
EU - high income	Manufacturing	Garment	Textile losses	Micro	Undefined		1.14886	0.155992										0.0019		0.000340505		0.731089	0	0.216376	0.0286353	0.0142953		0.00024894		0		7.36772e-05		9.75048e-06		4.86761e-06		0.000337235
EU - high income			MANUFACTURING - Packaging																																			1.182e-05
EU - high income	Manufacturing	Packaging	Packaging losses	Macro	Undefined		0.1182	1		0.0001										1.182e-05		0.05	0	0	0	0.95		5.91e-07		0		0		0		1.1229e-05		1.182e-05
EU - high income			USE - losses to air																																			0
EU - high income	Use	Losses to air	Wearing the garment	Micro	Undefined		1	1				203.119						0		0		0.55	0	0.21	0.24	0		0		0		0		0		0		0
EU - high income			USE - losses to water																																			0.00230461
EU - high income	Use	Losses to water	Washing the garment	Micro	EU - high income		1	1				35.5301						6.9e-05		0.00245158		0.4852	0	0.186898	0.178729	0.0892246		0.00118951		0		0.000458194		0.000438168		0.000218741		0.00230461
EU - high income			END-OF-LIFE - garment																																			0
EU - high income	End-of-life	Garment	Kept within the same country for reuse and end-of-life	Macro	EU - high income		1	0.637412										0		0		0.05	0	0	0	0.95		0		0		0		0		0		0
EU - high income	End-of-life	Garment	Sent to other countries for reuse	Macro	RoW		1	0.362588										-		0		0	0	0	0	0		0		0		0		0		0		0
EU - high income			END-OF-LIFE - Packaging																																			0.001182
EU - high income	End-of-life	Packaging	Primary packaging - landfilled, incinerated or recycled	Macro	EU - high income		0.05	1										0.01		0.0005		0.05	0	0	0	0.95		2.5e-05		0		0		0		0.000475		0.0005
EU - high income	End-of-life	Packaging	Shopping plastic bag - landfilled, incinerated or recycled	Macro	EU - high income		0.0432	1										0.01		0.000432		0.05	0	0	0	0.95		2.16e-05		0		0		0		0.0004104		0.000432
EU - high income	End-of-life	Packaging	Store hanger - landfilled, incinerated or recycled	Macro	EU - high income		0.025	1										0.01		0.00025		0.05	0	0	0	0.95		1.25e-05		0		0		0		0.0002375		0.00025
EU - high income			TRANSPORT																																			0.000365887
EU - high income	Transport		garment from cradle to gate	Micro	Undefined		1	1						13149.4	0.55	12000		0.0005875		0.000354076		0.02	0	0.15	0.66	0.04		7.08152e-06		0		5.31114e-05		0.00023369		1.4163e-05		0.000308046
EU - high income	Transport		Packaging used for transport after manufacturing	Micro	Undefined		0.266667	1						5615.5	0.55	12000		0.0005875		4.03224e-05		0.02	0	0.15	0.66	0.04		8.06448e-07		0		6.04836e-06		2.66128e-05		1.6129e-06		3.50805e-05
EU - high income	Transport		Plastic bag for end use and hanger for the store	Micro	Undefined		0.0682	1						2029.56	0.55	12000		0.0005875		3.72714e-06		0.02	0	0.15	0.66	0.04		7.45429e-08		0		5.59072e-07		2.45991e-06		1.49086e-07		3.24261e-06
EU - high income	Transport		garment across value chain of the second life	Micro	Undefined		0.416563	1						2000	0.55	12000		0.0005875		2.24337e-05		0.02	0	0.15	0.66	0.04		4.48673e-07		0		3.36505e-06		1.48062e-05		8.97347e-07		1.95173e-05
EU - high income			SECOND LIFE - USE - losses to air																																			0
EU - high income	Second life use	Losses to air	Wearing the garment	Micro	Undefined		1	1				203.119						0		0		0.55	0	0.21	0.24	0		0		0		0		0		0		0
EU - high income			USE - losses to water																																			0.0022628
EU - high income	Second life use	Losses to water	Washing the garment		EU - high income		0.637412	1				35.5301						6.9e-05		0.00156266		0.4852	0	0.186898	0.178729	0.0892246		0.000758205		0		0.000292058		0.000279293		0.000139428		0.00146898
EU - high income	Second life use	Losses to water	Washing the garment	Micro	EU - low income		0.362588	0.26087				35.5301						6.9e-05		0.000231891		0.4852	0	0.186898	0.178729	0.0892246		0.000112513		0		4.33398e-05		4.14456e-05		2.06904e-05		0.000217989
EU - high income	Second life use	Losses to water	Washing the garment	Micro	Pakistan		0.362588	0.113482				35.5301						6.9e-05		0.000100876		0.690421	0	0.211501	0.0534593	0.0266878		6.96469e-05		0		2.13353e-05		5.39276e-06		2.69216e-06		9.90672e-05
EU - high income	Second life use	Losses to water	Washing the garment	Micro	Tunisia		0.362588	0.0730965				35.5301						6.9e-05		6.49765e-05		0.593431	0	0.199873	0.112663	0.0562434		3.85591e-05		0		1.2987e-05		7.32045e-06		3.6545e-06		6.25211e-05
EU - high income	Second life use	Losses to water	Washing the garment	Micro	United Arab Emirates		0.362588	0.0716739				35.5301						6.9e-05		6.3712e-05		0.536078	0	0.192997	0.147672	0.0737204		3.41546e-05		0		1.22962e-05		9.40847e-06		4.69687e-06		6.05562e-05
EU - high income	Second life use	Losses to water	Washing the garment	Micro	Ghana		0.362588	0.0583669				35.5301						6.9e-05		5.18831e-05		0.759482	0	0.21978	0.0113037	0.005643		3.94043e-05		0		1.14029e-05		5.86471e-07		2.92777e-07		5.16864e-05
EU - high income	Second life use	Losses to water	Washing the garment	Micro	Cameroon		0.362588	0.0397483				35.5301						6.9e-05		3.53329e-05		0.774571	0	0.221589	0.00209328	0.001045		2.73678e-05		0		7.82937e-06		7.39614e-08		3.69228e-08		3.53081e-05
EU - high income	Second life use	Losses to water	Washing the garment	Micro	Turkey		0.362588	0.0393406				35.5301						6.9e-05		3.49705e-05		0.485609	0	0.186947	0.178479	0.0891		1.6982e-05		0		6.53761e-06		6.2415e-06		3.11587e-06		3.28769e-05
EU - high income	Second life use	Losses to water	Washing the garment	Micro	Ukraine		0.362588	0.0316384				35.5301						6.9e-05		2.81238e-05		0.584246	0	0.198772	0.11827	0.0590425		1.64312e-05		0		5.59022e-06		3.32621e-06		1.6605e-06		2.70081e-05
EU - high income	Second life use	Losses to water	Washing the garment	Micro	India		0.362588	0.0260171				35.5301						6.9e-05		2.3127e-05		0.75571	0	0.219328	0.0136063	0.0067925		1.74773e-05		0		5.07238e-06		3.14672e-07		1.5709e-07		2.30214e-05
EU - high income	Second life use	Losses to water	Washing the garment	Micro	Nigeria		0.362588	0.0236045				35.5301						6.9e-05		2.09824e-05		0.774571	0	0.221589	0.00209328	0.001045		1.62524e-05		0		4.64947e-06		4.3922e-08		2.19266e-08		2.09677e-05
EU - high income	Second life use	Losses to water	Washing the garment	Micro	Togo		0.362588	0.0214003				35.5301						6.9e-05		1.90231e-05		0.778	0	0.222	0	0		1.47999e-05		0		4.22312e-06		0		0		1.90231e-05
EU - high income	Second life use	Losses to water	Washing the garment	Micro	Russia		0.362588	0.0142924				35.5301						6.9e-05		1.27047e-05		0.573726	0	0.197511	0.124692	0.0622482		7.289e-06		0		2.50931e-06		1.58417e-06		7.90844e-07		1.21733e-05
EU - high income	Second life use	Losses to water	Washing the garment	Micro	Guinea		0.362588	0.0141752				35.5301						6.9e-05		1.26005e-05		0.740278	0	0.217478	0.023026	0.011495		9.32789e-06		0		2.74033e-06		2.9014e-07		1.44843e-07		1.25032e-05
EU - high income	Second life use	Losses to water	Washing the garment	Micro	Benin		0.362588	0.0139227				35.5301						6.9e-05		1.23761e-05		0.773542	0	0.221466	0.00272126	0.0013585		9.57344e-06		0		2.74088e-06		3.36786e-08		1.68129e-08		1.23648e-05
EU - high income	Second life use	Losses to water	Washing the garment	Micro	Kenya		0.362588	0.0133017				35.5301						6.9e-05		1.18241e-05		0.752872	0	0.218988	0.0153384	0.00765722		8.902e-06		0		2.58932e-06		1.81363e-07		9.05394e-08		1.17632e-05
EU - high income	Second life use	Losses to water	Washing the garment	Micro	Belarus		0.362588	0.0122007				35.5301						6.9e-05		1.08454e-05		0.628556	0	0.204084	0.0912228	0.04554		6.81691e-06		0		2.21336e-06		9.89344e-07		4.93898e-07		1.05135e-05
EU - high income	Second life use	Losses to water	Washing the garment	Micro	Senegal		0.362588	0.0109795				35.5301						6.9e-05		9.7598e-06		0.746794	0	0.218259	0.0190488	0.0095095		7.28855e-06		0		2.13016e-06		1.85913e-07		9.28108e-08		9.69744e-06
EU - high income	Second life use	Losses to water	Washing the garment	Micro	Oman		0.362588	0.0081346				35.5301						6.9e-05		7.23096e-06		0.631191	0	0.2044	0.0896142	0.044737		4.56412e-06		0		1.47801e-06		6.47997e-07		3.23492e-07		7.01361e-06
EU - high income	Second life use	Losses to water	Washing the garment	Micro	Cote d'Ivoire		0.362588	0.00715851				35.5301						6.9e-05		6.3633e-06		0.762225	0	0.220109	0.00962907	0.004807		4.85027e-06		0		1.40062e-06		6.12727e-08		3.05884e-08		6.34275e-06
EU - high income	Second life use	Losses to water	Washing the garment	Micro	Morocco		0.362588	0.00683393				35.5301						6.9e-05		6.07478e-06		0.598088	0	0.200431	0.109821	0.0548243		3.63325e-06		0		1.21757e-06		6.67135e-07		3.33046e-07		5.85101e-06
EU - high income	Second life use	Losses to water	Washing the garment	Micro	Chile		0.362588	0.00638938				35.5301						6.9e-05		5.67961e-06		0.459402	0	0.183805	0.194476	0.097086		2.60922e-06		0		1.04394e-06		1.10455e-06		5.5141e-07		5.30912e-06
EU - high income	Second life use	Losses to water	Washing the garment	Micro	Madagascar		0.362588	0.0062527				35.5301						6.9e-05		5.55812e-06		0.768055	0	0.220808	0.0060705	0.0030305		4.26894e-06		0		1.22728e-06		3.37405e-08		1.68439e-08		5.5468e-06
EU - high income	Second life use	Losses to water	Washing the garment	Micro	Angola		0.362588	0.00622044				35.5301						6.9e-05		5.52944e-06		0.774571	0	0.221589	0.00209328	0.001045		4.28294e-06		0		1.22526e-06		1.15746e-08		5.77827e-09		5.52556e-06
EU - high income	Second life use	Losses to water	Washing the garment	Micro	United Kingdom		0.362588	0.00600665				35.5301						6.9e-05		5.3394e-06		0.467239	0	0.184744	0.189693	0.0946978		2.49477e-06		0		9.86423e-07		1.01284e-06		5.05629e-07		4.99967e-06
EU - high income	Second life use	Losses to water	Washing the garment	Micro	Congo, DRC		0.362588	0.00600092				35.5301						6.9e-05		5.3343e-06		0.772513	0	0.221342	0.00334924	0.001672		4.12082e-06		0		1.18071e-06		1.78659e-08		8.91896e-09		5.32831e-06
EU - high income	Second life use	Losses to water	Washing the garment	Micro	Niger		0.362588	0.00580203				35.5301						6.9e-05		5.15751e-06		0.774571	0	0.221589	0.00209328	0.001045		3.99485e-06		0		1.14285e-06		1.07961e-08		5.3896e-09		5.15389e-06
EU - high income	Second life use	Losses to water	Washing the garment	Micro	Congo		0.362588	0.00579552				35.5301						6.9e-05		5.15172e-06		0.760854	0	0.219944	0.0104664	0.005225		3.9197e-06		0		1.13309e-06		5.39199e-08		2.69177e-08		5.13363e-06
EU - high income	Second life use	Losses to water	Washing the garment	Micro	South Africa		0.362588	0.00549142				35.5301						6.9e-05		4.8814e-06		0.614412	0	0.202388	0.0998559	0.0498498		2.99919e-06		0		9.87938e-07		4.87436e-07		2.43337e-07		4.7179e-06
EU - high income	Second life use	Losses to water	Washing the garment	Micro	Burkina Faso		0.362588	0.00539848				35.5301						6.9e-05		4.79879e-06		0.774571	0	0.221589	0.00209328	0.001045		3.717e-06		0		1.06336e-06		1.00452e-08		5.01473e-09		4.79542e-06
EU - high income	Second life use	Losses to water	Washing the garment	Micro	Mali		0.362588	0.00533408				35.5301						6.9e-05		4.74154e-06		0.774571	0	0.221589	0.00209328	0.001045		3.67265e-06		0		1.05067e-06		9.92534e-09		4.95491e-09		4.73821e-06
EU - high income	Second life use	Losses to water	Washing the garment	Micro	Albania		0.362588	0.00507114				35.5301						6.9e-05		4.50781e-06		0.568105	0	0.196837	0.128123	0.063961		2.56091e-06		0		8.87302e-07		5.77552e-07		2.88324e-07		4.31409e-06
EU - high income	Second life use	Losses to water	Washing the garment	Micro	Undefined		0.362588	0.0759996				35.5301						6.9e-05		6.75571e-05		0.680724	0	0.210338	0.0593786	0.0296428		4.59877e-05		0		1.42098e-05		4.01145e-06		2.00259e-06		6.62116e-05
EU - high income			SECOND LIFE - END-OF-LIFE												Category of country																							0.190341
EU - high income	Second life EOL	Garment	Landfilled, incinerated or recycled	Macro	EU - low income		0.362588	0.26087							specific			0.04		0.00378353		0.05	0	0	0	0.95		0.000189177		0		0		0		0.00359435		0.00378353
EU - high income	Second life EOL	Garment	Landfilled, incinerated or recycled	Macro	Pakistan		0.362588	0.113482							specific			0.932		0.0383493		0.05	0	0	0	0.95		0.00191747		0		0		0		0.0364319		0.0383493
EU - high income	Second life EOL	Garment	Landfilled, incinerated or recycled	Macro	Tunisia		0.362588	0.0730965							LMC			0.841981		0.0223158		0.05	0	0	0	0.95		0.00111579		0		0		0		0.0212		0.0223158
EU - high income	Second life EOL	Garment	Landfilled, incinerated or recycled	Macro	United Arab Emirates		0.362588	0.0716739							HIC			0.01		0.000259881		0.05	0	0	0	0.95		1.29941e-05		0		0		0		0.000246887		0.000259881
EU - high income	Second life EOL	Garment	Landfilled, incinerated or recycled	Macro	Ghana		0.362588	0.0583669							LMC			0.841981		0.017819		0.05	0	0	0	0.95		0.000890948		0		0		0		0.016928		0.017819
EU - high income	Second life EOL	Garment	Landfilled, incinerated or recycled	Macro	Cameroon		0.362588	0.0397483							LMC			0.841981		0.0121349		0.05	0	0	0	0.95		0.000606743		0		0		0		0.0115281		0.0121349
EU - high income	Second life EOL	Garment	Landfilled, incinerated or recycled	Macro	Turkey		0.362588	0.0393406							UMC			0.393843		0.00561795		0.05	0	0	0	0.95		0.000280898		0		0		0		0.00533706		0.00561795
EU - high income	Second life EOL	Garment	Landfilled, incinerated or recycled	Macro	Ukraine		0.362588	0.0316384							LMC			0.841981		0.00965896		0.05	0	0	0	0.95		0.000482948		0		0		0		0.00917602		0.00965896
EU - high income	Second life EOL	Garment	Landfilled, incinerated or recycled	Macro	India		0.362588	0.0260171							specific			0.63		0.0059431		0.05	0	0	0	0.95		0.000297155		0		0		0		0.00564595		0.0059431
EU - high income	Second life EOL	Garment	Landfilled, incinerated or recycled	Macro	Nigeria		0.362588	0.0236045							LMC			0.841981		0.00720629		0.05	0	0	0	0.95		0.000360315		0		0		0		0.00684598		0.00720629
EU - high income	Second life EOL	Garment	Landfilled, incinerated or recycled	Macro	Togo		0.362588	0.0214003							LIC			0.97427		0.00755986		0.05	0	0	0	0.95		0.000377993		0		0		0		0.00718187		0.00755986
EU - high income	Second life EOL	Garment	Landfilled, incinerated or recycled	Macro	Russia		0.362588	0.0142924							UMC			0.393843		0.00204099		0.05	0	0	0	0.95		0.000102049		0		0		0		0.00193894		0.00204099
EU - high income	Second life EOL	Garment	Landfilled, incinerated or recycled	Macro	Guinea		0.362588	0.0141752							LIC			0.97427		0.00500751		0.05	0	0	0	0.95		0.000250376		0		0		0		0.00475714		0.00500751
EU - high income	Second life EOL	Garment	Landfilled, incinerated or recycled	Macro	Benin		0.362588	0.0139227							LIC			0.97427		0.00491833		0.05	0	0	0	0.95		0.000245916		0		0		0		0.00467241		0.00491833
EU - high income	Second life EOL	Garment	Landfilled, incinerated or recycled	Macro	Kenya		0.362588	0.0133017							LMC			0.841981		0.0040609		0.05	0	0	0	0.95		0.000203045		0		0		0		0.00385786		0.0040609
EU - high income	Second life EOL	Garment	Landfilled, incinerated or recycled	Macro	Belarus		0.362588	0.0122007							UMC			0.393843		0.00174229		0.05	0	0	0	0.95		8.71146e-05		0		0		0		0.00165518		0.00174229
EU - high income	Second life EOL	Garment	Landfilled, incinerated or recycled	Macro	Senegal		0.362588	0.0109795							LIC			0.97427		0.00387859		0.05	0	0	0	0.95		0.00019393		0		0		0		0.00368466		0.00387859
EU - high income	Second life EOL	Garment	Landfilled, incinerated or recycled	Macro	Oman		0.362588	0.0081346							HIC			0.01		2.94951e-05		0.05	0	0	0	0.95		1.47476e-06		0		0		0		2.80204e-05		2.94951e-05
EU - high income	Second life EOL	Garment	Landfilled, incinerated or recycled	Macro	Cote d'Ivoire		0.362588	0.00715851							LMC			0.841981		0.00218544		0.05	0	0	0	0.95		0.000109272		0		0		0		0.00207617		0.00218544
EU - high income	Second life EOL	Garment	Landfilled, incinerated or recycled	Macro	Morocco		0.362588	0.00683393							LMC			0.841981		0.00208635		0.05	0	0	0	0.95		0.000104317		0		0		0		0.00198203		0.00208635
EU - high income	Second life EOL	Garment	Landfilled, incinerated or recycled	Macro	Chile		0.362588	0.00638938							HIC			0.01		2.31671e-05		0.05	0	0	0	0.95		1.15836e-06		0		0		0		2.20088e-05		2.31671e-05
EU - high income	Second life EOL	Garment	Landfilled, incinerated or recycled	Macro	Madagascar		0.362588	0.0062527							LIC			0.97427		0.00220882		0.05	0	0	0	0.95		0.000110441		0		0		0		0.00209838		0.00220882
EU - high income	Second life EOL	Garment	Landfilled, incinerated or recycled	Macro	Angola		0.362588	0.00622044							LMC			0.841981		0.00189905		0.05	0	0	0	0.95		9.49527e-05		0		0		0		0.0018041		0.00189905
EU - high income	Second life EOL	Garment	Landfilled, incinerated or recycled	Macro	United Kingdom		0.362588	0.00600665							HIC			0.01		2.17794e-05		0.05	0	0	0	0.95		1.08897e-06		0		0		0		2.06904e-05		2.17794e-05
EU - high income	Second life EOL	Garment	Landfilled, incinerated or recycled	Macro	Congo, DRC		0.362588	0.00600092							LIC			0.97427		0.00211988		0.05	0	0	0	0.95		0.000105994		0		0		0		0.00201389		0.00211988
EU - high income	Second life EOL	Garment	Landfilled, incinerated or recycled	Macro	Niger		0.362588	0.00580203							LIC			0.97427		0.00204962		0.05	0	0	0	0.95		0.000102481		0		0		0		0.00194714		0.00204962
EU - high income	Second life EOL	Garment	Landfilled, incinerated or recycled	Macro	Congo		0.362588	0.00579552							LMC			0.841981		0.00176933		0.05	0	0	0	0.95		8.84664e-05		0		0		0		0.00168086		0.00176933
EU - high income	Second life EOL	Garment	Landfilled, incinerated or recycled	Macro	South Africa		0.362588	0.00549142							UMC			0.393843		0.00078419		0.05	0	0	0	0.95		3.92095e-05		0		0		0		0.00074498		0.00078419
EU - high income	Second life EOL	Garment	Landfilled, incinerated or recycled	Macro	Burkina Faso		0.362588	0.00539848							LIC			0.97427		0.00190706		0.05	0	0	0	0.95		9.53531e-05		0		0		0		0.00181171		0.00190706
EU - high income	Second life EOL	Garment	Landfilled, incinerated or recycled	Macro	Mali		0.362588	0.00533408							LIC			0.97427		0.00188431		0.05	0	0	0	0.95		9.42155e-05		0		0		0		0.0017901		0.00188431
EU - high income	Second life EOL	Garment	Landfilled, incinerated or recycled	Macro	Albania		0.362588	0.00507114							UMC			0.393843		0.000724173		0.05	0	0	0	0.95		3.62086e-05		0		0		0		0.000687964		0.000724173
EU - high income	Second life EOL	Garment	Landfilled, incinerated or recycled	Macro	Undefined		0.362588	0.0759996										0.665933		0.0183508		0.05	0	0	0	0.95		0.000917542		0		0		0		0.0174333		0.0183508
1.2	EU - low income
EU - low income			PRODUCTION - Plastic pellets																																			0.00110234
EU - low income	Production	Plastic pellets	For garment	Micro	Undefined		1.14886	1										0.001		0.00114886		0.12	0	0.05	0.66	0.04		0.000137863		0		5.7443e-05		0.000758248		4.59544e-05		0.000999508
EU - low income	Production	Plastic pellets	For primary packaging	Micro	Undefined		0.05	1										0.001		5e-05		0.12	0	0.05	0.66	0.04		6e-06		0		2.5e-06		3.3e-05		2e-06		4.35e-05
EU - low income	Production	Plastic pellets	For shopping plastic bag	Micro	Undefined		0.0432	1										0.001		4.32e-05		0.12	0	0.05	0.66	0.04		5.184e-06		0		2.16e-06		2.8512e-05		1.728e-06		3.7584e-05
EU - low income	Production	Plastic pellets	For store hanger	Micro	Undefined		0.025	1										0.001		2.5e-05		0.12	0	0.05	0.66	0.04		3e-06		0		1.25e-06		1.65e-05		1e-06		2.175e-05
EU - low income			MANUFACTURING - garment																																			0.00172329
EU - low income	Manufacturing	Garment	Textile losses	Macro	Latin America		1.14886	0.0075921		0.15								0.01		1.30834e-05		0.05	0	0	0	0.95		6.5417e-07		0		0		0		1.24292e-05		1.30834e-05
EU - low income	Manufacturing	Garment	Textile losses	Macro	ASEAN		1.14886	0.18624		0.15								0.01		0.000320946		0.05	0	0	0	0.95		1.60473e-05		0		0		0		0.000304898		0.000320946
EU - low income	Manufacturing	Garment	Textile losses	Macro	China		1.14886	0.394622		0.15								0.01		0.000680049		0.05	0	0	0	0.95		3.40024e-05		0		0		0		0.000646046		0.000680049
EU - low income	Manufacturing	Garment	Textile losses	Macro	South Asia		1.14886	0.255553		0.15								0.01		0.000440392		0.05	0	0	0	0.95		2.20196e-05		0		0		0		0.000418372		0.000440392
EU - low income	Manufacturing	Garment	Textile losses	Macro	India		0.0432	0		0.15								0.01		0		0.05	0	0	0	0.95		0		0		0		0		0		0
EU - low income	Manufacturing	Garment	Textile losses	Macro	Brazil		0.0432	0		0.15								0.01		0		0.05	0	0	0	0.95		0		0		0		0		0		0
EU - low income	Manufacturing	Garment	Textile losses	Macro	Undefined		1.14886	0.155992		0.15								0.01		0.00026882		0.05	0	0	0	0.95		1.3441e-05		0		0		0		0.000255379		0.00026882
EU - low income			MANUFACTURING - garment																																			0.00214285
EU - low income	Manufacturing	Garment	Textile losses	Micro	Latin America		1.14886	0.0075921										0.0019		1.65723e-05		0.587301	0	0.199138	0.116405	0.0581116		9.73292e-06		0		3.30017e-06		1.9291e-06		9.63042e-07		1.59252e-05
EU - low income	Manufacturing	Garment	Textile losses	Micro	ASEAN		1.14886	0.18624										0.0019		0.000406531		0.745041	0	0.218049	0.0201183	0.0100434		0.000302883		0		8.86436e-05		8.17871e-06		4.08296e-06		0.000403788
EU - low income	Manufacturing	Garment	Textile losses	Micro	China		1.14886	0.394622										0.0019		0.000861395		0.607337	0	0.20154	0.104175	0.0520059		0.000523157		0		0.000173606		8.97357e-05		4.47976e-05		0.000831296
EU - low income	Manufacturing	Garment	Textile losses	Micro	South Asia		1.14886	0.255553										0.0019		0.00055783		0.749739	0	0.218612	0.0172507	0.00861188		0.000418227		0		0.000121948		9.62298e-06		4.80396e-06		0.000554602
EU - low income	Manufacturing	Garment	Textile losses	Micro	India		1.14886	0										0.0019		0		0.75571	0	0.219328	0.0136063	0.0067925		0		0		0		0		0		0
EU - low income	Manufacturing	Garment	Textile losses	Micro	Brazil		1.14886	0										0.0019		0		0.606971	0	0.201496	0.104398	0.0521173		0		0		0		0		0		0
EU - low income	Manufacturing	Garment	Textile losses	Micro	Undefined		1.14886	0.155992										0.0019		0.000340505		0.731089	0	0.216376	0.0286353	0.0142953		0.00024894		0		7.36772e-05		9.75048e-06		4.86761e-06		0.000337235
EU - low income			MANUFACTURING - Packaging																																			1.182e-05
EU - low income	Manufacturing	Packaging	Packaging losses	Macro	Undefined		0.1182	1		0.0001										1.182e-05		0.05	0	0	0	0.95		5.91e-07		0		0		0		1.1229e-05		1.182e-05
EU - low income			USE - losses to air																																			0
EU - low income	Use	Losses to air	Wearing the garment	Micro	Undefined		1	1				203.119						0		0		0.55	0	0.21	0.24	0		0		0		0		0		0		0
EU - low income			USE - losses to water																																			0.00230461
EU - low income	Use	Losses to water	Washing the garment	Micro	EU - low income		1	1				35.5301						6.9e-05		0.00245158		0.4852	0	0.186898	0.178729	0.0892246		0.00118951		0		0.000458194		0.000438168		0.000218741		0.00230461
EU - low income			END-OF-LIFE - garment																																			0.028036
EU - low income	End-of-life	Garment	Kept within the same country for reuse and end-of-life	Macro	EU - low income		1	0.700899										0.04		0.028036		0.05	0	0	0	0.95		0.0014018		0		0		0		0.0266342		0.028036
EU - low income	End-of-life	Garment	Sent to other countries for reuse	Macro	RoW		1	0.299101										-		0		0	0	0	0	0		0		0		0		0		0		0
EU - low income			END-OF-LIFE - Packaging																																			0.00530718
EU - low income	End-of-life	Packaging	Primary packaging - landfilled, incinerated or recycled	Macro	EU - low income		0.05	1										0.0449		0.002245		0.05	0	0	0	0.95		0.00011225		0		0		0		0.00213275		0.002245
EU - low income	End-of-life	Packaging	Shopping plastic bag - landfilled, incinerated or recycled	Macro	EU - low income		0.0432	1										0.0449		0.00193968		0.05	0	0	0	0.95		9.6984e-05		0		0		0		0.0018427		0.00193968
EU - low income	End-of-life	Packaging	Store hanger - landfilled, incinerated or recycled	Macro	EU - low income		0.025	1										0.0449		0.0011225		0.05	0	0	0	0.95		5.6125e-05		0		0		0		0.00106637		0.0011225
EU - low income			TRANSPORT																																			0.000365887
EU - low income	Transport		garment from cradle to gate	Micro	Undefined		1	1						13149.4	0.55	12000		0.0005875		0.000354076		0.02	0	0.15	0.66	0.04		7.08152e-06		0		5.31114e-05		0.00023369		1.4163e-05		0.000308046
EU - low income	Transport		Packaging used for transport after manufacturing	Micro	Undefined		0.266667	1						5615.5	0.55	12000		0.0005875		4.03224e-05		0.02	0	0.15	0.66	0.04		8.06448e-07		0		6.04836e-06		2.66128e-05		1.6129e-06		3.50805e-05
EU - low income	Transport		Plastic bag for end use and hanger for the store	Micro	Undefined		0.0682	1						2029.56	0.55	12000		0.0005875		3.72714e-06		0.02	0	0.15	0.66	0.04		7.45429e-08		0		5.59072e-07		2.45991e-06		1.49086e-07		3.24261e-06
EU - low income	Transport		garment across value chain of the second life	Micro	Undefined		0.416563	1						2000	0.55	12000		0.0005875		2.24337e-05		0.02	0	0.15	0.66	0.04		4.48673e-07		0		3.36505e-06		1.48062e-05		8.97347e-07		1.95173e-05
EU - low income			SECOND LIFE - USE - losses to air																																			0
EU - low income	Second life use	Losses to air	Wearing the garment	Micro	Undefined		1	1				203.119						0		0		0.55	0	0.21	0.24	0		0		0		0		0		0		0
EU - low income			USE - losses to water																																			0.00243526
EU - low income	Second life use	Losses to water	Washing the garment		EU - low income		0.700899	1				35.5301						6.9e-05		0.00171831		0.4852	0	0.186898	0.178729	0.0892246		0.000833724		0		0.000321148		0.000307112		0.000153316		0.0016153
EU - low income	Second life use	Losses to water	Washing the garment	Micro	Pakistan		0.362588	0.182147				35.5301						6.9e-05		0.000161913		0.690421	0	0.211501	0.0534593	0.0266878		0.000111788		0		3.42447e-05		8.65575e-06		4.3211e-06		0.00015901
EU - low income	Second life use	Losses to water	Washing the garment	Micro	Ukraine		0.362588	0.130713				35.5301						6.9e-05		0.000116193		0.584246	0	0.198772	0.11827	0.0590425		6.78853e-05		0		2.30959e-05		1.37422e-05		6.86033e-06		0.000111584
EU - low income	Second life use	Losses to water	Washing the garment	Micro	United Arab Emirates		0.362588	0.0748729				35.5301						6.9e-05		6.65556e-05		0.536078	0	0.192997	0.147672	0.0737204		3.5679e-05		0		1.2845e-05		9.82839e-06		4.9065e-06		6.3259e-05
EU - low income	Second life use	Losses to water	Washing the garment	Micro	Togo		0.362588	0.0744452				35.5301						6.9e-05		6.61754e-05		0.778	0	0.222	0	0		5.14844e-05		0		1.46909e-05		0		0		6.61754e-05
EU - low income	Second life use	Losses to water	Washing the garment	Micro	EU - high income		0.362588	9.23238e-06				35.5301						6.9e-05		8.20679e-09		0.4852	0	0.186898	0.178729	0.0892246		3.98193e-09		0		1.53383e-09		1.46679e-09		7.32248e-10		7.7148e-09
EU - low income	Second life use	Losses to water	Washing the garment	Micro	Benin		0.362588	0.0522776				35.5301						6.9e-05		4.64703e-05		0.773542	0	0.221466	0.00272126	0.0013585		3.59467e-05		0		1.02916e-05		1.26458e-07		6.31299e-08		4.64279e-05
EU - low income	Second life use	Losses to water	Washing the garment	Micro	Russia		0.362588	0.0410421				35.5301						6.9e-05		3.64829e-05		0.573726	0	0.197511	0.124692	0.0622482		2.09312e-05		0		7.20577e-06		4.54912e-06		2.271e-06		3.49571e-05
EU - low income	Second life use	Losses to water	Washing the garment	Micro	Belarus		0.362588	0.037504				35.5301						6.9e-05		3.33378e-05		0.628556	0	0.204084	0.0912228	0.04554		2.09547e-05		0		6.80371e-06		3.04117e-06		1.5182e-06		3.23178e-05
EU - low income	Second life use	Losses to water	Washing the garment	Micro	Ghana		0.362588	0.033717				35.5301						6.9e-05		2.99715e-05		0.759482	0	0.21978	0.0113037	0.005643		2.27628e-05		0		6.58713e-06		3.38788e-07		1.69129e-07		2.98579e-05
EU - low income	Second life use	Losses to water	Washing the garment	Micro	Nigeria		0.362588	0.0322923				35.5301						6.9e-05		2.87051e-05		0.774571	0	0.221589	0.00209328	0.001045		2.22341e-05		0		6.36072e-06		6.00876e-08		2.99968e-08		2.86849e-05
EU - low income	Second life use	Losses to water	Washing the garment	Micro	India		0.362588	0.0283064				35.5301						6.9e-05		2.5162e-05		0.75571	0	0.219328	0.0136063	0.0067925		1.90152e-05		0		5.51872e-06		3.42362e-07		1.70913e-07		2.50472e-05
EU - low income	Second life use	Losses to water	Washing the garment	Micro	Kenya		0.362588	0.0266572				35.5301						6.9e-05		2.3696e-05		0.752872	0	0.218988	0.0153384	0.00765722		1.78401e-05		0		5.18913e-06		3.6346e-07		1.81445e-07		2.35741e-05
EU - low income	Second life use	Losses to water	Washing the garment	Micro	Niger		0.362588	0.0214607				35.5301						6.9e-05		1.90768e-05		0.774571	0	0.221589	0.00209328	0.001045		1.47763e-05		0		4.2272e-06		3.99329e-08		1.99352e-08		1.90634e-05
EU - low income	Second life use	Losses to water	Washing the garment	Micro	Cameroon		0.362588	0.021202				35.5301						6.9e-05		1.88467e-05		0.774571	0	0.221589	0.00209328	0.001045		1.45981e-05		0		4.17623e-06		3.94514e-08		1.96948e-08		1.88335e-05
EU - low income	Second life use	Losses to water	Washing the garment	Micro	Djibouti		0.362588	0.0200257				35.5301						6.9e-05		1.78011e-05		0.760168	0	0.219862	0.010885	0.005434		1.35318e-05		0		3.91379e-06		1.93766e-07		9.67313e-08		1.77361e-05
EU - low income	Second life use	Losses to water	Washing the garment	Micro	Turkey		0.362588	0.0174972				35.5301						6.9e-05		1.55535e-05		0.485609	0	0.186947	0.178479	0.0891		7.55294e-06		0		2.90768e-06		2.77599e-06		1.38582e-06		1.46224e-05
EU - low income	Second life use	Losses to water	Washing the garment	Micro	Tanzania		0.362588	0.0170186				35.5301						6.9e-05		1.5128e-05		0.774571	0	0.221589	0.00209328	0.001045		1.17177e-05		0		3.35221e-06		3.16672e-08		1.58088e-08		1.51174e-05
EU - low income	Second life use	Losses to water	Washing the garment	Micro	Uganda		0.362588	0.0168629				35.5301						6.9e-05		1.49896e-05		0.761197	0	0.219986	0.0102571	0.0051205		1.14101e-05		0		3.2975e-06		1.53749e-07		7.67544e-08		1.49381e-05
EU - low income	Second life use	Losses to water	Washing the garment	Micro	Mali		0.362588	0.0126611				35.5301						6.9e-05		1.12547e-05		0.774571	0	0.221589	0.00209328	0.001045		8.71753e-06		0		2.49391e-06		2.35591e-08		1.17611e-08		1.12468e-05
EU - low income	Second life use	Losses to water	Washing the garment	Micro	Guinea		0.362588	0.0121917				35.5301						6.9e-05		1.08373e-05		0.740278	0	0.217478	0.023026	0.011495		8.02265e-06		0		2.35688e-06		2.49541e-07		1.24575e-07		1.07536e-05
EU - low income	Second life use	Losses to water	Washing the garment	Micro	Congo		0.362588	0.00910923				35.5301						6.9e-05		8.09732e-06		0.760854	0	0.219944	0.0104664	0.005225		6.16088e-06		0		1.78096e-06		8.47496e-08		4.23085e-08		8.0689e-06
EU - low income	Second life use	Losses to water	Washing the garment	Micro	Angola		0.362588	0.00897089				35.5301						6.9e-05		7.97435e-06		0.774571	0	0.221589	0.00209328	0.001045		6.1767e-06		0		1.76703e-06		1.66925e-08		8.33319e-09		7.96875e-06
EU - low income	Second life use	Losses to water	Washing the garment	Micro	Mozambique		0.362588	0.00883111				35.5301						6.9e-05		7.8501e-06		0.773885	0	0.221507	0.00251193	0.001254		6.07508e-06		0		1.73885e-06		1.97189e-08		9.84403e-09		7.84349e-06
EU - low income	Second life use	Losses to water	Washing the garment	Micro	Georgia		0.362588	0.00813954				35.5301						6.9e-05		7.23535e-06		0.775257	0	0.221671	0.00167462	0.000836		5.60925e-06		0		1.60387e-06		1.21165e-08		6.04875e-09		7.23129e-06
EU - low income	Second life use	Losses to water	Washing the garment	Micro	Cote d'Ivoire		0.362588	0.00680281				35.5301						6.9e-05		6.04711e-06		0.762225	0	0.220109	0.00962907	0.004807		4.60926e-06		0		1.33102e-06		5.82281e-08		2.90685e-08		6.02758e-06
EU - low income	Second life use	Losses to water	Washing the garment	Micro	Tunisia		0.362588	0.00639835				35.5301						6.9e-05		5.68759e-06		0.593431	0	0.199873	0.112663	0.0562434		3.37519e-06		0		1.13679e-06		6.40781e-07		3.19889e-07		5.47266e-06
EU - low income	Second life use	Losses to water	Washing the garment	Micro	Morocco		0.362588	0.00623418				35.5301						6.9e-05		5.54165e-06		0.598088	0	0.200431	0.109821	0.0548243		3.3144e-06		0		1.11072e-06		6.08587e-07		3.03817e-07		5.33752e-06
EU - low income	Second life use	Losses to water	Washing the garment	Micro	Malawi		0.362588	0.00609096				35.5301						6.9e-05		5.41434e-06		0.775257	0	0.221671	0.00167462	0.000836		4.1975e-06		0		1.2002e-06		9.06697e-09		4.52639e-09		5.4113e-06
EU - low income	Second life use	Losses to water	Washing the garment	Micro	Zambia		0.362588	0.00580686				35.5301						6.9e-05		5.1618e-06		0.743021	0	0.217807	0.0213514	0.010659		3.83533e-06		0		1.12427e-06		1.10212e-07		5.50197e-08		5.12484e-06
EU - low income	Second life use	Losses to water	Washing the garment	Micro	Senegal		0.362588	0.00541454				35.5301						6.9e-05		4.81306e-06		0.746794	0	0.218259	0.0190488	0.0095095		3.59436e-06		0		1.05049e-06		9.16831e-08		4.57698e-08		4.78231e-06
EU - low income	Second life use	Losses to water	Washing the garment	Micro	Chile		0.362588	0.0054112				35.5301						6.9e-05		4.81009e-06		0.459402	0	0.183805	0.194476	0.097086		2.20976e-06		0		8.84118e-07		9.35449e-07		4.66993e-07		4.49632e-06
EU - low income	Second life use	Losses to water	Washing the garment	Micro	Serbia		0.362588	0.00530384				35.5301						6.9e-05		4.71466e-06		0.599266	0	0.200572	0.109102	0.0544655		2.82533e-06		0		9.4563e-07		5.14377e-07		2.56786e-07		4.54213e-06
EU - low income	Second life use	Losses to water	Washing the garment	Micro	Burundi		0.362588	0.00500262				35.5301						6.9e-05		4.4469e-06		0.774571	0	0.221589	0.00209328	0.001045		3.44444e-06		0		9.85384e-07		9.3086e-09		4.64701e-09		4.44378e-06
EU - low income	Second life use	Losses to water	Washing the garment	Micro	Undefined		0.362588	0.0595796				35.5301						6.9e-05		5.29611e-05		0.680724	0	0.210338	0.0593786	0.0296428		3.60519e-05		0		1.11397e-05		3.14476e-06		1.56992e-06		5.19063e-05
EU - low income			SECOND LIFE - END-OF-LIFE												Category of country																							0.27571
EU - low income	Second life EOL	Garment	Landfilled, incinerated or recycled	Macro	Pakistan		0.362588	0.182147							specific			0.932		0.0615534		0.05	0	0	0	0.95		0.00307767		0		0		0		0.0584757		0.0615534
EU - low income	Second life EOL	Garment	Landfilled, incinerated or recycled	Macro	Ukraine		0.362588	0.130713							LMC			0.841981		0.0399058		0.05	0	0	0	0.95		0.00199529		0		0		0		0.0379105		0.0399058
EU - low income	Second life EOL	Garment	Landfilled, incinerated or recycled	Macro	United Arab Emirates		0.362588	0.0748729							HIC			0.01		0.00027148		0.05	0	0	0	0.95		1.3574e-05		0		0		0		0.000257906		0.00027148
EU - low income	Second life EOL	Garment	Landfilled, incinerated or recycled	Macro	Togo		0.362588	0.0744452							LIC			0.97427		0.0262984		0.05	0	0	0	0.95		0.00131492		0		0		0		0.0249835		0.0262984
EU - low income	Second life EOL	Garment	Landfilled, incinerated or recycled	Macro	EU - high income		0.362588	9.23238e-06							specific			0.04		1.33902e-07		0.05	0	0	0	0.95		6.69511e-09		0		0		0		1.27207e-07		1.33902e-07
EU - low income	Second life EOL	Garment	Landfilled, incinerated or recycled	Macro	Benin		0.362588	0.0522776							LIC			0.97427		0.0184675		0.05	0	0	0	0.95		0.000923377		0		0		0		0.0175442		0.0184675
EU - low income	Second life EOL	Garment	Landfilled, incinerated or recycled	Macro	Russia		0.362588	0.0410421							UMC			0.393843		0.00586093		0.05	0	0	0	0.95		0.000293047		0		0		0		0.00556789		0.00586093
EU - low income	Second life EOL	Garment	Landfilled, incinerated or recycled	Macro	Belarus		0.362588	0.037504							UMC			0.393843		0.00535567		0.05	0	0	0	0.95		0.000267784		0		0		0		0.00508789		0.00535567
EU - low income	Second life EOL	Garment	Landfilled, incinerated or recycled	Macro	Ghana		0.362588	0.033717							LMC			0.841981		0.0102935		0.05	0	0	0	0.95		0.000514677		0		0		0		0.00977886		0.0102935
EU - low income	Second life EOL	Garment	Landfilled, incinerated or recycled	Macro	Nigeria		0.362588	0.0322923							LMC			0.841981		0.00985859		0.05	0	0	0	0.95		0.000492929		0		0		0		0.00936566		0.00985859
EU - low income	Second life EOL	Garment	Landfilled, incinerated or recycled	Macro	India		0.362588	0.0283064							specific			0.63		0.00646606		0.05	0	0	0	0.95		0.000323303		0		0		0		0.00614276		0.00646606
EU - low income	Second life EOL	Garment	Landfilled, incinerated or recycled	Macro	Kenya		0.362588	0.0266572							LMC			0.841981		0.00813825		0.05	0	0	0	0.95		0.000406913		0		0		0		0.00773134		0.00813825
EU - low income	Second life EOL	Garment	Landfilled, incinerated or recycled	Macro	Niger		0.362588	0.0214607							LIC			0.97427		0.0075812		0.05	0	0	0	0.95		0.00037906		0		0		0		0.00720214		0.0075812
EU - low income	Second life EOL	Garment	Landfilled, incinerated or recycled	Macro	Cameroon		0.362588	0.021202							LMC			0.841981		0.00647281		0.05	0	0	0	0.95		0.00032364		0		0		0		0.00614917		0.00647281
EU - low income	Second life EOL	Garment	Landfilled, incinerated or recycled	Macro	Djibouti		0.362588	0.0200257							LMC			0.841981		0.00611369		0.05	0	0	0	0.95		0.000305685		0		0		0		0.00580801		0.00611369
EU - low income	Second life EOL	Garment	Landfilled, incinerated or recycled	Macro	Turkey		0.362588	0.0174972							UMC			0.393843		0.00249865		0.05	0	0	0	0.95		0.000124933		0		0		0		0.00237372		0.00249865
EU - low income	Second life EOL	Garment	Landfilled, incinerated or recycled	Macro	Tanzania		0.362588	0.0170186							LIC			0.97427		0.00601196		0.05	0	0	0	0.95		0.000300598		0		0		0		0.00571136		0.00601196
EU - low income	Second life EOL	Garment	Landfilled, incinerated or recycled	Macro	Uganda		0.362588	0.0168629							LIC			0.97427		0.00595696		0.05	0	0	0	0.95		0.000297848		0		0		0		0.00565911		0.00595696
EU - low income	Second life EOL	Garment	Landfilled, incinerated or recycled	Macro	Mali		0.362588	0.0126611							LIC			0.97427		0.00447266		0.05	0	0	0	0.95		0.000223633		0		0		0		0.00424903		0.00447266
EU - low income	Second life EOL	Garment	Landfilled, incinerated or recycled	Macro	Guinea		0.362588	0.0121917							LIC			0.97427		0.00430682		0.05	0	0	0	0.95		0.000215341		0		0		0		0.00409148		0.00430682
EU - low income	Second life EOL	Garment	Landfilled, incinerated or recycled	Macro	Congo		0.362588	0.00910923							LMC			0.841981		0.00278098		0.05	0	0	0	0.95		0.000139049		0		0		0		0.00264193		0.00278098
EU - low income	Second life EOL	Garment	Landfilled, incinerated or recycled	Macro	Angola		0.362588	0.00897089							LMC			0.841981		0.00273874		0.05	0	0	0	0.95		0.000136937		0		0		0		0.00260181		0.00273874
EU - low income	Second life EOL	Garment	Landfilled, incinerated or recycled	Macro	Mozambique		0.362588	0.00883111							LIC			0.97427		0.00311967		0.05	0	0	0	0.95		0.000155984		0		0		0		0.00296369		0.00311967
EU - low income	Second life EOL	Garment	Landfilled, incinerated or recycled	Macro	Georgia		0.362588	0.00813954							LMC			0.841981		0.00248494		0.05	0	0	0	0.95		0.000124247		0		0		0		0.00236069		0.00248494
EU - low income	Second life EOL	Garment	Landfilled, incinerated or recycled	Macro	Cote d'Ivoire		0.362588	0.00680281							LMC			0.841981		0.00207685		0.05	0	0	0	0.95		0.000103842		0		0		0		0.001973		0.00207685
EU - low income	Second life EOL	Garment	Landfilled, incinerated or recycled	Macro	Tunisia		0.362588	0.00639835							LMC			0.841981		0.00195337		0.05	0	0	0	0.95		9.76684e-05		0		0		0		0.0018557		0.00195337
EU - low income	Second life EOL	Garment	Landfilled, incinerated or recycled	Macro	Morocco		0.362588	0.00623418							LMC			0.841981		0.00190325		0.05	0	0	0	0.95		9.51624e-05		0		0		0		0.00180809		0.00190325
EU - low income	Second life EOL	Garment	Landfilled, incinerated or recycled	Macro	Malawi		0.362588	0.00609096							LIC			0.97427		0.00215169		0.05	0	0	0	0.95		0.000107584		0		0		0		0.0020441		0.00215169
EU - low income	Second life EOL	Garment	Landfilled, incinerated or recycled	Macro	Zambia		0.362588	0.00580686							LMC			0.841981		0.00177279		0.05	0	0	0	0.95		8.86396e-05		0		0		0		0.00168415		0.00177279
EU - low income	Second life EOL	Garment	Landfilled, incinerated or recycled	Macro	Senegal		0.362588	0.00541454							LIC			0.97427		0.00191273		0.05	0	0	0	0.95		9.56367e-05		0		0		0		0.0018171		0.00191273
EU - low income	Second life EOL	Garment	Landfilled, incinerated or recycled	Macro	Chile		0.362588	0.0054112							HIC			0.01		1.96204e-05		0.05	0	0	0	0.95		9.81019e-07		0		0		0		1.86394e-05		1.96204e-05
EU - low income	Second life EOL	Garment	Landfilled, incinerated or recycled	Macro	Serbia		0.362588	0.00530384							UMC			0.393843		0.000757403		0.05	0	0	0	0.95		3.78702e-05		0		0		0		0.000719533		0.000757403
EU - low income	Second life EOL	Garment	Landfilled, incinerated or recycled	Macro	Burundi		0.362588	0.00500262							LIC			0.97427		0.00176722		0.05	0	0	0	0.95		8.83611e-05		0		0		0		0.00167886		0.00176722
EU - low income	Second life EOL	Garment	Landfilled, incinerated or recycled	Macro	Undefined		0.362588	0.0595796										0.665933		0.0143861		0.05	0	0	0	0.95		0.000719303		0		0		0		0.0136668		0.0143861
2	US
US			PRODUCTION - Plastic pellets																																			0.00110234
US	Production	Plastic pellets	For garment	Micro	Undefined		1.14886	1										0.001		0.00114886		0.12	0	0.05	0.66	0.04		0.000137863		0		5.7443e-05		0.000758248		4.59544e-05		0.000999508
US	Production	Plastic pellets	For primary packaging	Micro	Undefined		0.05	1										0.001		5e-05		0.12	0	0.05	0.66	0.04		6e-06		0		2.5e-06		3.3e-05		2e-06		4.35e-05
US	Production	Plastic pellets	For shopping plastic bag	Micro	Undefined		0.0432	1										0.001		4.32e-05		0.12	0	0.05	0.66	0.04		5.184e-06		0		2.16e-06		2.8512e-05		1.728e-06		3.7584e-05
US	Production	Plastic pellets	For store hanger	Micro	Undefined		0.025	1										0.001		2.5e-05		0.12	0	0.05	0.66	0.04		3e-06		0		1.25e-06		1.65e-05		1e-06		2.175e-05
US			MANUFACTURING - garment																																			0.00172329
US	Manufacturing	Garment	Textile losses	Macro	Latin America		1.14886	0.278284		0.15								0.01		0.000479565		0.05	0	0	0	0.95		2.39782e-05		0		0		0		0.000455586		0.000479565
US	Manufacturing	Garment	Textile losses	Macro	ASEAN		1.14886	0.245696		0.15								0.01		0.000423405		0.05	0	0	0	0.95		2.11702e-05		0		0		0		0.000402234		0.000423405
US	Manufacturing	Garment	Textile losses	Macro	China		1.14886	0.329336		0.15								0.01		0.000567542		0.05	0	0	0	0.95		2.83771e-05		0		0		0		0.000539165		0.000567542
US	Manufacturing	Garment	Textile losses	Macro	South Asia		1.14886	0.0603624		0.15								0.01		0.000104022		0.05	0	0	0	0.95		5.20109e-06		0		0		0		9.88208e-05		0.000104022
US	Manufacturing	Garment	Textile losses	Macro	India		0.0432	0		0.15								0.01		0		0.05	0	0	0	0.95		0		0		0		0		0		0
US	Manufacturing	Garment	Textile losses	Macro	Brazil		0.0432	0		0.15								0.01		0		0.05	0	0	0	0.95		0		0		0		0		0		0
US	Manufacturing	Garment	Textile losses	Macro	Undefined		1.14886	0.0863214		0.15								0.01		0.000148757		0.05	0	0	0	0.95		7.43784e-06		0		0		0		0.000141319		0.000148757
US			MANUFACTURING - garment																																			0.00212781
US	Manufacturing	Garment	Textile losses	Micro	Latin America		1.14886	0.278284										0.0019		0.000607449		0.587301	0	0.199138	0.116405	0.0581116		0.000356755		0		0.000120966		7.07102e-05		3.52998e-05		0.000583731
US	Manufacturing	Garment	Textile losses	Micro	ASEAN		1.14886	0.245696										0.0019		0.000536313		0.745041	0	0.218049	0.0201183	0.0100434		0.000399575		0		0.000116942		1.07897e-05		5.3864e-06		0.000532693
US	Manufacturing	Garment	Textile losses	Micro	China		1.14886	0.329336										0.0019		0.000718887		0.607337	0	0.20154	0.104175	0.0520059		0.000436606		0		0.000144884		7.48899e-05		3.73863e-05		0.000693767
US	Manufacturing	Garment	Textile losses	Micro	South Asia		1.14886	0.0603624										0.0019		0.000131761		0.749739	0	0.218612	0.0172507	0.00861188		9.87864e-05		0		2.88045e-05		2.27298e-06		1.13471e-06		0.000130999
US	Manufacturing	Garment	Textile losses	Micro	India		1.14886	0										0.0019		0		0.75571	0	0.219328	0.0136063	0.0067925		0		0		0		0		0		0
US	Manufacturing	Garment	Textile losses	Micro	Brazil		1.14886	0										0.0019		0		0.606971	0	0.201496	0.104398	0.0521173		0		0		0		0		0		0
US	Manufacturing	Garment	Textile losses	Micro	Undefined		1.14886	0.0863214										0.0019		0.000188425		0.731089	0	0.216376	0.0286353	0.0142953		0.000137756		0		4.07707e-05		5.39562e-06		2.69359e-06		0.000186616
US			MANUFACTURING - Packaging																																			1.182e-05
US	Manufacturing	Packaging	Packaging losses	Macro	Undefined		0.1182	1		0.0001										1.182e-05		0.05	0	0	0	0.95		5.91e-07		0		0		0		1.1229e-05		1.182e-05
US			USE - losses to air																																			0
US	Use	Losses to air	Wearing the garment	Micro	Undefined		1	1				203.119						0		0		0.55	0	0.21	0.24	0		0		0		0		0		0		0
US			USE - losses to water																																			0.00178478
US	Use	Losses to water	Washing the garment	Micro	US		1	1				35.5301						6.9e-05		0.00245158		0.413608	0	0.143543	0.094149	0.076714		0.00101399		0		0.000351906		0.000230814		0.00018807		0.00178478
US			END-OF-LIFE - garment																																			0.000852357
US	End-of-life	Garment	Kept within the same country for reuse and end-of-life	Macro	US		1	0.852357										0.001		0.000852357		0.05	0	0	0	0.95		4.26179e-05		0		0		0		0.00080974		0.000852357
US	End-of-life	Garment	Sent to other countries for reuse	Macro	RoW		1	0.147643										-		0		0	0	0	0	0		0		0		0		0		0		0
US			END-OF-LIFE - Packaging																																			0.001182
US	End-of-life	Packaging	Primary packaging - landfilled, incinerated or recycled	Macro	US		0.05	1										0.01		0.0005		0.05	0	0	0	0.95		2.5e-05		0		0		0		0.000475		0.0005
US	End-of-life	Packaging	Shopping plastic bag - landfilled, incinerated or recycled	Macro	US		0.0432	1										0.01		0.000432		0.05	0	0	0	0.95		2.16e-05		0		0		0		0.0004104		0.000432
US	End-of-life	Packaging	Store hanger - landfilled, incinerated or recycled	Macro	US		0.025	1										0.01		0.00025		0.05	0	0	0	0.95		1.25e-05		0		0		0		0.0002375		0.00025
US			TRANSPORT																																			0.000365887
US	Transport		garment from cradle to gate	Micro	Undefined		1	1						13149.4	0.55	12000		0.0005875		0.000354076		0.02	0	0.15	0.66	0.04		7.08152e-06		0		5.31114e-05		0.00023369		1.4163e-05		0.000308046
US	Transport		Packaging used for transport after manufacturing	Micro	Undefined		0.266667	1						5615.5	0.55	12000		0.0005875		4.03224e-05		0.02	0	0.15	0.66	0.04		8.06448e-07		0		6.04836e-06		2.66128e-05		1.6129e-06		3.50805e-05
US	Transport		Plastic bag for end use and hanger for the store	Micro	Undefined		0.0682	1						2029.56	0.55	12000		0.0005875		3.72714e-06		0.02	0	0.15	0.66	0.04		7.45429e-08		0		5.59072e-07		2.45991e-06		1.49086e-07		3.24261e-06
US	Transport		garment across value chain of the second life	Micro	Undefined		0.416563	1						2000	0.55	12000		0.0005875		2.24337e-05		0.02	0	0.15	0.66	0.04		4.48673e-07		0		3.36505e-06		1.48062e-05		8.97347e-07		1.95173e-05
US			SECOND LIFE - USE - losses to air																																			0
US	Second life use	Losses to air	Wearing the garment	Micro	Undefined		1	1				203.119						0		0		0.55	0	0.21	0.24	0		0		0		0		0		0		0
US			USE - losses to water																																			0.00233334
US	Second life use	Losses to water	Washing the garment	Micro	US		0.852357	1				35.5301						6.9e-05		0.00208962		0.526255	0	0.191819	0.153668	0.076714		0.00109967		0		0.00040083		0.000321109		0.000160303		0.00198192
US	Second life use	Losses to water	Washing the garment	Micro	Canada		0.147643	0.157655				35.5301						6.9e-05		5.70643e-05		0.527729	0	0.191996	0.152768	0.0762647		3.01145e-05		0		1.09561e-05		8.71762e-06		4.35199e-06		5.41402e-05
US	Second life use	Losses to water	Washing the garment	Micro	India		0.147643	0.13176				35.5301						6.9e-05		4.76914e-05		0.75571	0	0.219328	0.0136063	0.0067925		3.60409e-05		0		1.04601e-05		6.48904e-07		3.23944e-07		4.74738e-05
US	Second life use	Losses to water	Washing the garment	Micro	Guatemala		0.147643	0.116342				35.5301						6.9e-05		4.21109e-05		0.632547	0	0.204562	0.0887863	0.0443237		2.66371e-05		0		8.6143e-06		3.73887e-06		1.86651e-06		4.08568e-05
US	Second life use	Losses to water	Washing the garment	Micro	Chile		0.147643	0.0798784				35.5301						6.9e-05		2.89126e-05		0.459402	0	0.183805	0.194476	0.097086		1.32825e-05		0		5.31427e-06		5.62281e-06		2.80701e-06		2.70266e-05
US	Second life use	Losses to water	Washing the garment	Micro	Honduras		0.147643	0.0660837				35.5301						6.9e-05		2.39195e-05		0.661763	0	0.208065	0.0709524	0.0354207		1.5829e-05		0		4.97681e-06		1.69715e-06		8.47245e-07		2.33502e-05
US	Second life use	Losses to water	Washing the garment	Micro	Dominican Republic		0.147643	0.0601453				35.5301						6.9e-05		2.177e-05		0.671214	0	0.209198	0.0651836	0.0325408		1.46124e-05		0		4.55425e-06		1.41905e-06		7.08415e-07		2.12941e-05
US	Second life use	Losses to water	Washing the garment	Micro	Pakistan		0.147643	0.0453655				35.5301						6.9e-05		1.64204e-05		0.690421	0	0.211501	0.0534593	0.0266878		1.1337e-05		0		3.47292e-06		8.77822e-07		4.38224e-07		1.61259e-05
US	Second life use	Losses to water	Washing the garment	Micro	United Arab Emirates		0.147643	0.0375649				35.5301						6.9e-05		1.35969e-05		0.536078	0	0.192997	0.147672	0.0737204		7.289e-06		0		2.62416e-06		2.00788e-06		1.00237e-06		1.29234e-05
US	Second life use	Losses to water	Washing the garment	Micro	Nicaragua		0.147643	0.0352552				35.5301						6.9e-05		1.27609e-05		0.710826	0	0.213947	0.0410036	0.0204697		9.07077e-06		0		2.73015e-06		5.23242e-07		2.61212e-07		1.25854e-05
US	Second life use	Losses to water	Washing the garment	Micro	Mexico		0.147643	0.0332828				35.5301						6.9e-05		1.2047e-05		0.520437	0	0.191122	0.15722	0.0784869		6.26968e-06		0		2.30244e-06		1.89402e-06		9.4553e-07		1.14117e-05
US	Second life use	Losses to water	Washing the garment	Micro	El Salvador		0.147643	0.0293899				35.5301						6.9e-05		1.06379e-05		0.632155	0	0.204515	0.0890253	0.044443		6.72481e-06		0		2.17561e-06		9.47043e-07		4.7278e-07		1.03202e-05
US	Second life use	Losses to water	Washing the garment	Micro	Congo, DRC		0.147643	0.0184049				35.5301						6.9e-05		6.66178e-06		0.772513	0	0.221342	0.00334924	0.001672		5.14631e-06		0		1.47453e-06		2.23119e-08		1.11385e-08		6.65429e-06
US	Second life use	Losses to water	Washing the garment	Micro	Philippines		0.147643	0.0176008				35.5301						6.9e-05		6.37074e-06		0.650088	0	0.206665	0.0780792	0.0389785		4.14154e-06		0		1.31661e-06		4.97422e-07		2.48322e-07		6.20389e-06
US	Second life use	Losses to water	Washing the garment	Micro	Malaysia		0.147643	0.0170979				35.5301						6.9e-05		6.1887e-06		0.726561	0	0.215833	0.0313991	0.015675		4.49647e-06		0		1.33573e-06		1.9432e-07		9.70079e-08		6.12352e-06
US	Second life use	Losses to water	Washing the garment	Micro	Liberia		0.147643	0.0112307				35.5301						6.9e-05		4.06505e-06		0.774571	0	0.221589	0.00209328	0.001045		3.14867e-06		0		9.00769e-07		8.50927e-09		4.24798e-09		4.06219e-06
US	Second life use	Losses to water	Washing the garment	Micro	Kenya		0.147643	0.0111821				35.5301						6.9e-05		4.04743e-06		0.752872	0	0.218988	0.0153384	0.00765722		3.0472e-06		0		8.86336e-07		6.20812e-08		3.0992e-08		4.0266e-06
US	Second life use	Losses to water	Washing the garment	Micro	Angola		0.147643	0.0104332				35.5301						6.9e-05		3.77637e-06		0.774571	0	0.221589	0.00209328	0.001045		2.92506e-06		0		8.36801e-07		7.90498e-09		3.94631e-09		3.77372e-06
US	Second life use	Losses to water	Washing the garment	Micro	Tunisia		0.147643	0.0100469				35.5301						6.9e-05		3.63654e-06		0.593431	0	0.199873	0.112663	0.0562434		2.15803e-06		0		7.26845e-07		4.09703e-07		2.04531e-07		3.49911e-06
US	Second life use	Losses to water	Washing the garment	Micro	Tanzania		0.147643	0.00947258				35.5301						6.9e-05		3.42867e-06		0.774571	0	0.221589	0.00209328	0.001045		2.65575e-06		0		7.59755e-07		7.17715e-09		3.58296e-09		3.42626e-06
US	Second life use	Losses to water	Washing the garment	Micro	Senegal		0.147643	0.0093977				35.5301						6.9e-05		3.40157e-06		0.746794	0	0.218259	0.0190488	0.0095095		2.54027e-06		0		7.42422e-07		6.47958e-08		3.23472e-08		3.37983e-06
US	Second life use	Losses to water	Washing the garment	Micro	Costa Rica		0.147643	0.00845166				35.5301						6.9e-05		3.05914e-06		0.673223	0	0.209439	0.0639571	0.0319285		2.05948e-06		0		6.40703e-07		1.95654e-07		9.76738e-08		2.99352e-06
US	Second life use	Losses to water	Washing the garment	Micro	Guinea		0.147643	0.0059812				35.5301						6.9e-05		2.16494e-06		0.740278	0	0.217478	0.023026	0.011495		1.60266e-06		0		4.70826e-07		4.985e-08		2.4886e-08		2.14822e-06
US	Second life use	Losses to water	Washing the garment	Micro	Ukraine		0.147643	0.00528835				35.5301						6.9e-05		1.91416e-06		0.584246	0	0.198772	0.11827	0.0590425		1.11834e-06		0		3.8048e-07		2.26388e-07		1.13017e-07		1.83822e-06
US	Second life use	Losses to water	Washing the garment	Micro	Undefined		0.147643	0.0726899				35.5301						6.9e-05		2.63107e-05		0.680724	0	0.210338	0.0593786	0.0296428		1.79103e-05		0		5.53413e-06		1.56229e-06		7.79923e-07		2.57866e-05
US			SECOND LIFE - END-OF-LIFE																																			0.0706046
US	Second life EOL	Garment	Landfilled, incinerated or recycled	Macro	Canada		0.147643	0.157655							HIC			0.01		0.000232765		0.05	0	0	0	0.95		1.16383e-05		0		0		0		0.000221127		0.000232765
US	Second life EOL	Garment	Landfilled, incinerated or recycled	Macro	India		0.147643	0.13176										0.63		0.0122556		0.05	0	0	0	0.95		0.000612781		0		0		0		0.0116428		0.0122556
US	Second life EOL	Garment	Landfilled, incinerated or recycled	Macro	Guatemala		0.147643	0.116342							UMC			0.393843		0.00676505		0.05	0	0	0	0.95		0.000338253		0		0		0		0.0064268		0.00676505
US	Second life EOL	Garment	Landfilled, incinerated or recycled	Macro	Chile		0.147643	0.0798784							HIC			0.01		0.000117935		0.05	0	0	0	0.95		5.89673e-06		0		0		0		0.000112038		0.000117935
US	Second life EOL	Garment	Landfilled, incinerated or recycled	Macro	Honduras		0.147643	0.0660837							LMC			0.841981		0.00821501		0.05	0	0	0	0.95		0.000410751		0		0		0		0.00780426		0.00821501
US	Second life EOL	Garment	Landfilled, incinerated or recycled	Macro	Dominican Republic		0.147643	0.0601453							UMC			0.393843		0.00349733		0.05	0	0	0	0.95		0.000174866		0		0		0		0.00332246		0.00349733
US	Second life EOL	Garment	Landfilled, incinerated or recycled	Macro	Pakistan		0.147643	0.0453655										0.932		0.00624243		0.05	0	0	0	0.95		0.000312121		0		0		0		0.0059303		0.00624243
US	Second life EOL	Garment	Landfilled, incinerated or recycled	Macro	United Arab Emirates		0.147643	0.0375649							HIC			0.01		5.54618e-05		0.05	0	0	0	0.95		2.77309e-06		0		0		0		5.26887e-05		5.54618e-05
US	Second life EOL	Garment	Landfilled, incinerated or recycled	Macro	Nicaragua		0.147643	0.0352552							LMC			0.841981		0.00438265		0.05	0	0	0	0.95		0.000219133		0		0		0		0.00416352		0.00438265
US	Second life EOL	Garment	Landfilled, incinerated or recycled	Macro	Mexico		0.147643	0.0332828							UMC			0.393843		0.00193533		0.05	0	0	0	0.95		9.67664e-05		0		0		0		0.00183856		0.00193533
US	Second life EOL	Garment	Landfilled, incinerated or recycled	Macro	El Salvador		0.147643	0.0293899							LMC			0.841981		0.00365353		0.05	0	0	0	0.95		0.000182676		0		0		0		0.00347085		0.00365353
US	Second life EOL	Garment	Landfilled, incinerated or recycled	Macro	Congo, DRC		0.147643	0.0184049							LIC			0.97427		0.00264742		0.05	0	0	0	0.95		0.000132371		0		0		0		0.00251505		0.00264742
US	Second life EOL	Garment	Landfilled, incinerated or recycled	Macro	Philippines		0.147643	0.0176008							LMC			0.841981		0.00218799		0.05	0	0	0	0.95		0.0001094		0		0		0		0.00207859		0.00218799
US	Second life EOL	Garment	Landfilled, incinerated or recycled	Macro	Malaysia		0.147643	0.0170979							UMC			0.393843		0.000994206		0.05	0	0	0	0.95		4.97103e-05		0		0		0		0.000944496		0.000994206
US	Second life EOL	Garment	Landfilled, incinerated or recycled	Macro	Liberia		0.147643	0.0112307							LIC			0.97427		0.00161547		0.05	0	0	0	0.95		8.07736e-05		0		0		0		0.0015347		0.00161547
US	Second life EOL	Garment	Landfilled, incinerated or recycled	Macro	Kenya		0.147643	0.0111821							LMC			0.841981		0.00139007		0.05	0	0	0	0.95		6.95033e-05		0		0		0		0.00132056		0.00139007
US	Second life EOL	Garment	Landfilled, incinerated or recycled	Macro	Angola		0.147643	0.0104332							LMC			0.841981		0.00129697		0.05	0	0	0	0.95		6.48486e-05		0		0		0		0.00123212		0.00129697
US	Second life EOL	Garment	Landfilled, incinerated or recycled	Macro	Tunisia		0.147643	0.0100469							LMC			0.841981		0.00124895		0.05	0	0	0	0.95		6.24474e-05		0		0		0		0.0011865		0.00124895
US	Second life EOL	Garment	Landfilled, incinerated or recycled	Macro	Tanzania		0.147643	0.00947258							LIC			0.97427		0.00136257		0.05	0	0	0	0.95		6.81285e-05		0		0		0		0.00129444		0.00136257
US	Second life EOL	Garment	Landfilled, incinerated or recycled	Macro	Senegal		0.147643	0.0093977							LIC			0.97427		0.0013518		0.05	0	0	0	0.95		6.759e-05		0		0		0		0.00128421		0.0013518
US	Second life EOL	Garment	Landfilled, incinerated or recycled	Macro	Costa Rica		0.147643	0.00845166							UMC			0.393843		0.000491447		0.05	0	0	0	0.95		2.45723e-05		0		0		0		0.000466874		0.000491447
US	Second life EOL	Garment	Landfilled, incinerated or recycled	Macro	Guinea		0.147643	0.0059812							LIC			0.97427		0.000860358		0.05	0	0	0	0.95		4.30179e-05		0		0		0		0.00081734		0.000860358
US	Second life EOL	Garment	Landfilled, incinerated or recycled	Macro	Ukraine		0.147643	0.00528835							LMC			0.841981		0.000657406		0.05	0	0	0	0.95		3.28703e-05		0		0		0		0.000624536		0.000657406
US	Second life EOL	Garment	Landfilled, incinerated or recycled	Macro	Undefined		0.147643	0.0726899										0.665933		0.00714688		0.05	0	0	0	0.95		0.000357344		0		0		0		0.00678954		0.00714688
3	Japan
Japan			PRODUCTION - Plastic pellets																																			0.00110234
Japan	Production	Plastic pellets	For garment	Micro	Undefined		1.14886	1										0.001		0.00114886		0.12	0	0.05	0.66	0.04		0.000137863		0		5.7443e-05		0.000758248		4.59544e-05		0.000999508
Japan	Production	Plastic pellets	For primary packaging	Micro	Undefined		0.05	1										0.001		5e-05		0.12	0	0.05	0.66	0.04		6e-06		0		2.5e-06		3.3e-05		2e-06		4.35e-05
Japan	Production	Plastic pellets	For shopping plastic bag	Micro	Undefined		0.0432	1										0.001		4.32e-05		0.12	0	0.05	0.66	0.04		5.184e-06		0		2.16e-06		2.8512e-05		1.728e-06		3.7584e-05
Japan	Production	Plastic pellets	For store hanger	Micro	Undefined		0.025	1										0.001		2.5e-05		0.12	0	0.05	0.66	0.04		3e-06		0		1.25e-06		1.65e-05		1e-06		2.175e-05
Japan			MANUFACTURING - garment																																			0.00172329
Japan	Manufacturing	Garment	Textile losses	Macro	Latin America		1.14886	0.00338924		0.15								0.01		5.84064e-06		0.05	0	0	0	0.95		2.92032e-07		0		0		0		5.54861e-06		5.84064e-06
Japan	Manufacturing	Garment	Textile losses	Macro	ASEAN		1.14886	0.293605		0.15								0.01		0.000505966		0.05	0	0	0	0.95		2.52983e-05		0		0		0		0.000480668		0.000505966
Japan	Manufacturing	Garment	Textile losses	Macro	China		1.14886	0.632035		0.15								0.01		0.00108918		0.05	0	0	0	0.95		5.44589e-05		0		0		0		0.00103472		0.00108918
Japan	Manufacturing	Garment	Textile losses	Macro	South Asia		1.14886	0.0606973		0.15								0.01		0.000104599		0.05	0	0	0	0.95		5.22995e-06		0		0		0		9.93691e-05		0.000104599
Japan	Manufacturing	Garment	Textile losses	Macro	India		0.0432	0		0.15								0.01		0		0.05	0	0	0	0.95		0		0		0		0		0		0
Japan	Manufacturing	Garment	Textile losses	Macro	Brazil		0.0432	0		0.15								0.01		0		0.05	0	0	0	0.95		0		0		0		0		0		0
Japan	Manufacturing	Garment	Textile losses	Macro	Undefined		1.14886	0.0102739		0.15								0.01		1.7705e-05		0.05	0	0	0	0.95		8.85249e-07		0		0		0		1.68197e-05		1.7705e-05
Japan			MANUFACTURING - garment																																			0.00212903
Japan	Manufacturing	Garment	Textile losses	Micro	Latin America		1.14886	0.00338924										0.0019		7.39814e-06		0.587301	0	0.199138	0.116405	0.0581116		4.34493e-06		0		1.47325e-06		8.61183e-07		4.29918e-07		7.10929e-06
Japan	Manufacturing	Garment	Textile losses	Micro	ASEAN		1.14886	0.293605										0.0019		0.000640891		0.745041	0	0.218049	0.0201183	0.0100434		0.00047749		0		0.000139745		1.28936e-05		6.43672e-06		0.000636566
Japan	Manufacturing	Garment	Textile losses	Micro	China		1.14886	0.632035										0.0019		0.00137963		0.607337	0	0.20154	0.104175	0.0520059		0.000837898		0		0.00027805		0.000143722		7.17487e-05		0.00133142
Japan	Manufacturing	Garment	Textile losses	Micro	South Asia		1.14886	0.0606973										0.0019		0.000132492		0.749739	0	0.218612	0.0172507	0.00861188		9.93345e-05		0		2.89644e-05		2.28559e-06		1.14101e-06		0.000131725
Japan	Manufacturing	Garment	Textile losses	Micro	India		1.14886	0										0.0019		0		0.75571	0	0.219328	0.0136063	0.0067925		0		0		0		0		0		0
Japan	Manufacturing	Garment	Textile losses	Micro	Brazil		1.14886	0										0.0019		0		0.606971	0	0.201496	0.104398	0.0521173		0		0		0		0		0		0
Japan	Manufacturing	Garment	Textile losses	Micro	Undefined		1.14886	0.0102739										0.0019		2.24263e-05		0.731089	0	0.216376	0.0286353	0.0142953		1.63956e-05		0		4.85252e-06		6.42185e-07		3.2059e-07		2.22109e-05
Japan			MANUFACTURING - Packaging																																			1.182e-05
Japan	Manufacturing	Packaging	Packaging losses	Macro	Undefined		0.1182	1		0.0001										1.182e-05		0.05	0	0	0	0.95		5.91e-07		0		0		0		1.1229e-05		1.182e-05
Japan			USE - losses to air																																			0
Japan	Use	Losses to air	Wearing the garment	Micro	Undefined		1	1				203.119						0		0		0.55	0	0.21	0.24	0		0		0		0		0		0		0
Japan			USE - losses to water																																			0.00168516
Japan	Use	Losses to water	Washing the garment	Micro	Japan		1	1				35.5301						6.9e-05		0.00245158		0.359164	0	0.13182	0.108216	0.088176		0.000880519		0		0.000323167		0.0002653		0.00021617		0.00168516
Japan			END-OF-LIFE - garment																																			0
Japan	End-of-life	Garment	Kept within the same country for reuse and end-of-life	Macro	Japan		1	0.762919										0		0		0.05	0	0	0	0.95		0		0		0		0		0		0
Japan	End-of-life	Garment	Sent to other countries for reuse	Macro	RoW		1	0.237081										-		0		0	0	0	0	0		0		0		0		0		0		0
Japan			END-OF-LIFE - Packaging																																			0.001182
Japan	End-of-life	Packaging	Primary packaging - landfilled, incinerated or recycled	Macro	Japan		0.05	1										0.01		0.0005		0.05	0	0	0	0.95		2.5e-05		0		0		0		0.000475		0.0005
Japan	End-of-life	Packaging	Shopping plastic bag - landfilled, incinerated or recycled	Macro	Japan		0.0432	1										0.01		0.000432		0.05	0	0	0	0.95		2.16e-05		0		0		0		0.0004104		0.000432
Japan	End-of-life	Packaging	Store hanger - landfilled, incinerated or recycled	Macro	Japan		0.025	1										0.01		0.00025		0.05	0	0	0	0.95		1.25e-05		0		0		0		0.0002375		0.00025
Japan			TRANSPORT																																			0.000365887
Japan	Transport		garment from cradle to gate	Micro	Undefined		1	1						13149.4	0.55	12000		0.0005875		0.000354076		0.02	0	0.15	0.66	0.04		7.08152e-06		0		5.31114e-05		0.00023369		1.4163e-05		0.000308046
Japan	Transport		Packaging used for transport after manufacturing	Micro	Undefined		0.266667	1						5615.5	0.55	12000		0.0005875		4.03224e-05		0.02	0	0.15	0.66	0.04		8.06448e-07		0		6.04836e-06		2.66128e-05		1.6129e-06		3.50805e-05
Japan	Transport		Plastic bag for end use and hanger for the store	Micro	Undefined		0.0682	1						2029.56	0.55	12000		0.0005875		3.72714e-06		0.02	0	0.15	0.66	0.04		7.45429e-08		0		5.59072e-07		2.45991e-06		1.49086e-07		3.24261e-06
Japan	Transport		garment across value chain of the second life	Micro	Undefined		0.416563	1						2000	0.55	12000		0.0005875		2.24337e-05		0.02	0	0.15	0.66	0.04		4.48673e-07		0		3.36505e-06		1.48062e-05		8.97347e-07		1.95173e-05
Japan			SECOND LIFE - USE - losses to air																																			0
Japan	Second life use	Losses to air	Wearing the garment	Micro	Undefined		1	1				203.119						0		0		0.55	0	0.21	0.24	0		0		0		0		0		0		0
Japan			USE - losses to water																																			0.00232762
Japan	Second life use	Losses to water	Washing the garment	Micro	Japan		0.762919	1				35.5301						6.9e-05		0.00187036		0.488641	0	0.18731	0.176628	0.088176		0.000913932		0		0.000350336		0.000330358		0.00016492		0.00175955
Japan	Second life use	Losses to water	Washing the garment	Micro	Malaysia		0.237081	0.520826				35.5301						6.9e-05		0.000302716		0.726561	0	0.215833	0.0313991	0.015675		0.000219942		0		6.53362e-05		9.50503e-06		4.74508e-06		0.000299528
Japan	Second life use	Losses to water	Washing the garment	Micro	Korea, Republic of		0.237081	0.169901				35.5301						6.9e-05		9.87505e-05		0.466224	0	0.184623	0.190312	0.095007		4.60399e-05		0		1.82316e-05		1.87934e-05		9.38199e-06		9.24468e-05
Japan	Second life use	Losses to water	Washing the garment	Micro	Philippines		0.237081	0.146452				35.5301						6.9e-05		8.51215e-05		0.650088	0	0.206665	0.0780792	0.0389785		5.53364e-05		0		1.75916e-05		6.64622e-06		3.31791e-06		8.28922e-05
Japan	Second life use	Losses to water	Washing the garment	Micro	Cambodia		0.237081	0.0397855				35.5301						6.9e-05		2.31243e-05		0.736506	0	0.217025	0.0253286	0.0126445		1.70312e-05		0		5.01856e-06		5.85707e-07		2.92395e-07		2.29278e-05
Japan	Second life use	Losses to water	Washing the garment	Micro	Pakistan		0.237081	0.0286285				35.5301						6.9e-05		1.66395e-05		0.690421	0	0.211501	0.0534593	0.0266878		1.14883e-05		0		3.51927e-06		8.89537e-07		4.44073e-07		1.63412e-05
Japan	Second life use	Losses to water	Washing the garment	Micro	India		0.237081	0.0267132				35.5301						6.9e-05		1.55263e-05		0.75571	0	0.219328	0.0136063	0.0067925		1.17334e-05		0		3.40536e-06		2.11256e-07		1.05463e-07		1.54555e-05
Japan	Second life use	Losses to water	Washing the garment	Micro	China		0.237081	0.025714				35.5301						6.9e-05		1.49456e-05		0.607337	0	0.20154	0.104175	0.0520059		9.077e-06		0		3.01213e-06		1.55695e-06		7.77258e-07		1.44233e-05
Japan	Second life use	Losses to water	Washing the garment	Micro	Thailand		0.237081	0.0170432				35.5301						6.9e-05		9.9059e-06		0.752943	0	0.218996	0.0152954	0.00763573		7.45857e-06		0		2.16935e-06		1.51515e-07		7.56387e-08		9.85507e-06
Japan	Second life use	Losses to water	Washing the garment	Micro	Undefined		0.237081	0.0249365				35.5301						6.9e-05		1.44937e-05		0.680724	0	0.210338	0.0593786	0.0296428		9.86619e-06		0		3.04857e-06		8.60614e-07		4.29634e-07		1.4205e-05
Japan			SECOND LIFE - END-OF-LIFE																																	0.0983645		0.103542	53924.1	56762.2
Japan	Second life EOL	Garment	Landfilled, incinerated or recycled	Macro	Malaysia		0.237081	0.520826							UMC			0.393843		0.0486309		0.05	0	0	0	0.95		0.00243155		0		0		0		0.0461994		0.0486309
Japan	Second life EOL	Garment	Landfilled, incinerated or recycled	Macro	Korea, Republic of		0.237081	0.169901							HIC			0.01		0.000402803		0.05	0	0	0	0.95		2.01402e-05		0		0		0		0.000382663		0.000402803
Japan	Second life EOL	Garment	Landfilled, incinerated or recycled	Macro	Philippines		0.237081	0.146452							LMC			0.841981		0.0292345		0.05	0	0	0	0.95		0.00146172		0		0		0		0.0277728		0.0292345
Japan	Second life EOL	Garment	Landfilled, incinerated or recycled	Macro	Cambodia		0.237081	0.0397855							LMC			0.841981		0.00794191		0.05	0	0	0	0.95		0.000397095		0		0		0		0.00754481		0.00794191
Japan	Second life EOL	Garment	Landfilled, incinerated or recycled	Macro	Pakistan		0.237081	0.0286285										0.932		0.00632574		0.05	0	0	0	0.95		0.000316287		0		0		0		0.00600945		0.00632574
Japan	Second life EOL	Garment	Landfilled, incinerated or recycled	Macro	India		0.237081	0.0267132										0.63		0.00398992		0.05	0	0	0	0.95		0.000199496		0		0		0		0.00379042		0.00398992
Japan	Second life EOL	Garment	Landfilled, incinerated or recycled	Macro	China		0.237081	0.025714										0.244		0.0014875		0.05	0	0	0	0.95		7.43749e-05		0		0		0		0.00141312		0.0014875
Japan	Second life EOL	Garment	Landfilled, incinerated or recycled	Macro	Thailand		0.237081	0.0170432							UMC			0.393843		0.00159137		0.05	0	0	0	0.95		7.95684e-05		0		0		0		0.0015118		0.00159137
Japan	Second life EOL	Garment	Landfilled, incinerated or recycled	Macro	Undefined		0.237081	0.0249365										0.665933		0.00393698		0.05	0	0	0	0.95		0.000196849		0		0		0		0.00374013		0.00393698
4	China - lower end
China - lower end			PRODUCTION - Plastic pellets																																			0.00110234
China - lower end	Production	Plastic pellets	For garment	Micro	Undefined		1.14886											0.001		0.00114886		0.12	0	0.05	0.66	0.04		0.000137863		0		5.7443e-05		0.000758248		4.59544e-05		0.000999508
China - lower end	Production	Plastic pellets	For primary packaging	Micro	Undefined		0.05											0.001		5e-05		0.12	0	0.05	0.66	0.04		6e-06		0		2.5e-06		3.3e-05		2e-06		4.35e-05
China - lower end	Production	Plastic pellets	For shopping plastic bag	Micro	Undefined		0.0432											0.001		4.32e-05		0.12	0	0.05	0.66	0.04		5.184e-06		0		2.16e-06		2.8512e-05		1.728e-06		3.7584e-05
China - lower end	Production	Plastic pellets	For store hanger	Micro	Undefined		0.025											0.001		2.5e-05		0.12	0	0.05	0.66	0.04		3e-06		0		1.25e-06		1.65e-05		1e-06		2.175e-05
China - lower end			MANUFACTURING - garment																																			0.00172329
China - lower end	Manufacturing	Garment	Textile losses	Macro	Latin America		1.14886	0		0.15								0.01		0		0.05	0	0	0	0.95		0		0		0		0		0		0
China - lower end	Manufacturing	Garment	Textile losses	Macro	ASEAN		1.14886	0		0.15								0.01		0		0.05	0	0	0	0.95		0		0		0		0		0		0
China - lower end	Manufacturing	Garment	Textile losses	Macro	China		1.14886	1		0.15								0.01		0.00172329		0.05	0	0	0	0.95		8.61645e-05		0		0		0		0.00163713		0.00172329
China - lower end	Manufacturing	Garment	Textile losses	Macro	South Asia		1.14886	0		0.15								0.01		0		0.05	0	0	0	0.95		0		0		0		0		0		0
China - lower end	Manufacturing	Garment	Textile losses	Macro	India		0.0432	0		0.15								0.01		0		0.05	0	0	0	0.95		0		0		0		0		0		0
China - lower end	Manufacturing	Garment	Textile losses	Macro	Brazil		0.0432	0		0.15								0.01		0		0.05	0	0	0	0.95		0		0		0		0		0		0
China - lower end	Manufacturing	Garment	Textile losses	Macro	Undefined		1.14886	0		0.15								0.01		0		0.05	0	0	0	0.95		0		0		0		0		0		0
China - lower end			MANUFACTURING - garment																																			0.00210656
China - lower end	Manufacturing	Garment	Textile losses	Micro	Latin America		1.14886	0										0.0019		0		0.587301	0	0.199138	0.116405	0.0581116		0		0		0		0		0		0
China - lower end	Manufacturing	Garment	Textile losses	Micro	ASEAN		1.14886	0										0.0019		0		0.745041	0	0.218049	0.0201183	0.0100434		0		0		0		0		0		0
China - lower end	Manufacturing	Garment	Textile losses	Micro	China		1.14886	1										0.0019		0.00218283		0.607337	0	0.20154	0.104175	0.0520059		0.00132572		0		0.000439928		0.000227396		0.00011352		0.00210656
China - lower end	Manufacturing	Garment	Textile losses	Micro	South Asia		1.14886	0										0.0019		0		0.749739	0	0.218612	0.0172507	0.00861188		0		0		0		0		0		0
China - lower end	Manufacturing	Garment	Textile losses	Micro	India		1.14886	0										0.0019		0		0.75571	0	0.219328	0.0136063	0.0067925		0		0		0		0		0		0
China - lower end	Manufacturing	Garment	Textile losses	Micro	Brazil		1.14886	0										0.0019		0		0.606971	0	0.201496	0.104398	0.0521173		0		0		0		0		0		0
China - lower end	Manufacturing	Garment	Textile losses	Micro	Undefined		1.14886	0										0.0019		0		0.731089	0	0.216376	0.0286353	0.0142953		0		0		0		0		0		0
China - lower end			MANUFACTURING - Packaging																																			1.182e-05
China - lower end	Manufacturing	Packaging	Packaging losses	Macro	Undefined		0.1182			0.0001										1.182e-05		0.05	0	0	0	0.95		5.91e-07		0		0		0		1.1229e-05		1.182e-05
China - lower end			USE - losses to air																																			0
China - lower end	Use	Losses to air	Wearing the garment	Micro	Undefined		1					203.119						0		0		0.55	0	0.21	0.24	0		0		0		0		0		0		0
China - lower end			USE - losses to water																																			0.00199955
China - lower end	Use	Losses to water	Washing the garment	Micro	China		1					35.5301						6.9e-05		0.00245158		0.530972	0	0.168812	0.0638254	0.0520059		0.00130172		0		0.000413856		0.000156473		0.000127497		0.00199955
China - lower end			END-OF-LIFE - garment																																			0.226762
China - lower end	End-of-life	Garment	Kept within the same country for reuse and end-of-life	Macro	China		1	0.929354										0.244		0.226762		0.05	0	0	0	0.95		0.0113381		0		0		0		0.215424		0.226762
China - lower end	End-of-life	Garment	Sent to other countries for reuse	Macro	RoW		1	0.0706458										-		0		0	0	0	0	0		0		0		0		0		0		0
China - lower end			END-OF-LIFE - Packaging																																			0.0465522
China - lower end	End-of-life	Packaging	Primary packaging - landfilled, incinerated or recycled	Macro	China		0.05	1										0.393843		0.0196921		0.05	0	0	0	0.95		0.000984607		0		0		0		0.0187075		0.0196921
China - lower end	End-of-life	Packaging	Shopping plastic bag - landfilled, incinerated or recycled	Macro	China		0.0432	1										0.393843		0.017014		0.05	0	0	0	0.95		0.0008507		0		0		0		0.0161633		0.017014
China - lower end	End-of-life	Packaging	Store hanger - landfilled, incinerated or recycled	Macro	China		0.025	1										0.393843		0.00984607		0.05	0	0	0	0.95		0.000492303		0		0		0		0.00935376		0.00984607
China - lower end			TRANSPORT																																			0.000365887
China - lower end	Transport		garment from cradle to gate	Micro	Undefined		1	1						13149.4	0.55	12000		0.0005875		0.000354076		0.02	0	0.15	0.66	0.04		7.08152e-06		0		5.31114e-05		0.00023369		1.4163e-05		0.000308046
China - lower end	Transport		Packaging used for transport after manufacturing	Micro	Undefined		0.266667	1						5615.5	0.55	12000		0.0005875		4.03224e-05		0.02	0	0.15	0.66	0.04		8.06448e-07		0		6.04836e-06		2.66128e-05		1.6129e-06		3.50805e-05
China - lower end	Transport		Plastic bag for end use and hanger for the store	Micro	Undefined		0.0682	1						2029.56	0.55	12000		0.0005875		3.72714e-06		0.02	0	0.15	0.66	0.04		7.45429e-08		0		5.59072e-07		2.45991e-06		1.49086e-07		3.24261e-06
China - lower end	Transport		garment across value chain of the second life	Micro	Undefined		0.416563	1						2000	0.55	12000		0.0005875		2.24337e-05		0.02	0	0.15	0.66	0.04		4.48673e-07		0		3.36505e-06		1.48062e-05		8.97347e-07		1.95173e-05
China - lower end			SECOND LIFE - USE - losses to air																																			0
China - lower end	Second life use	Losses to air	Wearing the garment	Micro	Undefined		1	1				203.119						0		0		0.55	0	0.21	0.24	0		0		0		0		0		0		0
China - lower end			USE - losses to water																																			0.00237158
China - lower end	Second life use	Losses to water	Washing the garment	Micro	China		0.929354	1				35.5301						6.9e-05		0.00227839		0.607337	0	0.20154	0.104175	0.0520059		0.00138375		0		0.000459186		0.00023735		0.000118489		0.00219877
China - lower end	Second life use	Losses to water	Washing the garment	Micro	Kenya		0.0706458	0.195108				35.5301						6.9e-05		3.37915e-05		0.752872	0	0.218988	0.0153384	0.00765722		2.54407e-05		0		7.39992e-06		5.18309e-07		2.58749e-07		3.36177e-05
China - lower end	Second life use	Losses to water	Washing the garment	Micro	Tanzania		0.0706458	0.0841574				35.5301						6.9e-05		1.45755e-05		0.774571	0	0.221589	0.00209328	0.001045		1.12898e-05		0		3.22978e-06		3.05106e-08		1.52314e-08		1.45653e-05
China - lower end	Second life use	Losses to water	Washing the garment	Micro	Angola		0.0706458	0.08349				35.5301						6.9e-05		1.44599e-05		0.774571	0	0.221589	0.00209328	0.001045		1.12002e-05		0		3.20416e-06		3.02686e-08		1.51106e-08		1.44498e-05
China - lower end	Second life use	Losses to water	Washing the garment	Micro	Pakistan		0.0706458	0.0672813				35.5301						6.9e-05		1.16527e-05		0.690421	0	0.211501	0.0534593	0.0266878		8.04527e-06		0		2.46455e-06		6.22944e-07		3.10985e-07		1.14437e-05
China - lower end	Second life use	Losses to water	Washing the garment	Micro	Philippines		0.0706458	0.0670172				35.5301						6.9e-05		1.1607e-05		0.650088	0	0.206665	0.0780792	0.0389785		7.54554e-06		0		2.39875e-06		9.06262e-07		4.52422e-07		1.1303e-05
China - lower end	Second life use	Losses to water	Washing the garment	Micro	Nigeria		0.0706458	0.0647198				35.5301						6.9e-05		1.12091e-05		0.774571	0	0.221589	0.00209328	0.001045		8.68221e-06		0		2.4838e-06		2.34636e-08		1.17135e-08		1.12012e-05
China - lower end	Second life use	Losses to water	Washing the garment	Micro	Mozambique		0.0706458	0.0451488				35.5301						6.9e-05		7.81949e-06		0.773885	0	0.221507	0.00251193	0.001254		6.05139e-06		0		1.73207e-06		1.9642e-08		9.80564e-09		7.8129e-06
China - lower end	Second life use	Losses to water	Washing the garment	Micro	Ghana		0.0706458	0.0443782				35.5301						6.9e-05		7.68603e-06		0.759482	0	0.21978	0.0113037	0.005643		5.8374e-06		0		1.68924e-06		8.68805e-08		4.33723e-08		7.65689e-06
China - lower end	Second life use	Losses to water	Washing the garment	Micro	Madagascar		0.0706458	0.0345009				35.5301						6.9e-05		5.97534e-06		0.768055	0	0.220808	0.0060705	0.0030305		4.58939e-06		0		1.3194e-06		3.62733e-08		1.81083e-08		5.96317e-06
China - lower end	Second life use	Losses to water	Washing the garment	Micro	Haiti		0.0706458	0.0244341				35.5301						6.9e-05		4.23184e-06		0.77217	0	0.221301	0.00355857	0.0017765		3.2677e-06		0		9.36511e-07		1.50593e-08		7.51786e-09		4.22679e-06
China - lower end	Second life use	Losses to water	Washing the garment	Micro	Uganda		0.0706458	0.0218715				35.5301						6.9e-05		3.788e-06		0.761197	0	0.219986	0.0102571	0.0051205		2.88341e-06		0		8.33305e-07		3.88537e-08		1.93965e-08		3.77497e-06
China - lower end	Second life use	Losses to water	Washing the garment	Micro	India		0.0706458	0.0197721				35.5301						6.9e-05		3.4244e-06		0.75571	0	0.219328	0.0136063	0.0067925		2.58785e-06		0		7.51066e-07		4.65934e-08		2.32603e-08		3.40877e-06
China - lower end	Second life use	Losses to water	Washing the garment	Micro	Cambodia		0.0706458	0.0197055				35.5301						6.9e-05		3.41287e-06		0.736506	0	0.217025	0.0253286	0.0126445		2.5136e-06		0		7.40679e-07		8.64433e-08		4.3154e-08		3.38387e-06
China - lower end	Second life use	Losses to water	Washing the garment	Micro	Cameroon		0.0706458	0.0192914				35.5301						6.9e-05		3.34114e-06		0.774571	0	0.221589	0.00209328	0.001045		2.58795e-06		0		7.4036e-07		6.99394e-09		3.4915e-09		3.3388e-06
China - lower end	Second life use	Losses to water	Washing the garment	Micro	Turkey		0.0706458	0.0191797				35.5301						6.9e-05		3.3218e-06		0.485609	0	0.186947	0.178479	0.0891		1.6131e-06		0		6.20999e-07		5.92873e-07		2.95972e-07		3.12294e-06
China - lower end	Second life use	Losses to water	Washing the garment	Micro	Guinea		0.0706458	0.0173542				35.5301						6.9e-05		3.00564e-06		0.740278	0	0.217478	0.023026	0.011495		2.22501e-06		0		6.53659e-07		6.92079e-08		3.45498e-08		2.98242e-06
China - lower end	Second life use	Losses to water	Washing the garment	Micro	Thailand		0.0706458	0.0162146				35.5301						6.9e-05		2.80826e-06		0.752943	0	0.218996	0.0152954	0.00763573		2.11446e-06		0		6.14998e-07		4.29534e-08		2.14431e-08		2.79385e-06
China - lower end	Second life use	Losses to water	Washing the garment	Micro	Cote d'Ivoire		0.0706458	0.0153864				35.5301						6.9e-05		2.66482e-06		0.762225	0	0.220109	0.00962907	0.004807		2.03119e-06		0		5.86551e-07		2.56597e-08		1.28098e-08		2.65621e-06
China - lower end	Second life use	Losses to water	Washing the garment	Micro	Benin		0.0706458	0.0145918				35.5301						6.9e-05		2.52722e-06		0.773542	0	0.221466	0.00272126	0.0013585		1.95491e-06		0		5.59691e-07		6.87721e-09		3.43322e-09		2.52491e-06
China - lower end	Second life use	Losses to water	Washing the garment	Micro	Malawi		0.0706458	0.0138359				35.5301						6.9e-05		2.39629e-06		0.775257	0	0.221671	0.00167462	0.000836		1.85774e-06		0		5.31189e-07		4.01288e-09		2.0033e-09		2.39495e-06
China - lower end	Second life use	Losses to water	Washing the garment	Micro	United Arab Emirates		0.0706458	0.0133981				35.5301						6.9e-05		2.32047e-06		0.536078	0	0.192997	0.147672	0.0737204		1.24395e-06		0		4.47844e-07		3.42668e-07		1.71066e-07		2.20553e-06
China - lower end	Second life use	Losses to water	Washing the garment	Micro	Congo, DRC		0.0706458	0.0131565				35.5301						6.9e-05		2.27861e-06		0.772513	0	0.221342	0.00334924	0.001672		1.76026e-06		0		5.04354e-07		7.63163e-09		3.80984e-09		2.27605e-06
China - lower end	Second life use	Losses to water	Washing the garment	Micro	Iraq		0.0706458	0.0129812				35.5301						6.9e-05		2.24826e-06		0.694388	0	0.211976	0.0510381	0.0254791		1.56116e-06		0		4.76577e-07		1.14747e-07		5.72837e-08		2.20977e-06
China - lower end	Second life use	Losses to water	Washing the garment	Micro	Togo		0.0706458	0.00868497				35.5301						6.9e-05		1.50418e-06		0.778	0	0.222	0	0		1.17025e-06		0		3.33928e-07		0		0		1.50418e-06
China - lower end	Second life use	Losses to water	Washing the garment	Micro	Rwanda		0.0706458	0.00683938				35.5301						6.9e-05		1.18454e-06		0.774571	0	0.221589	0.00209328	0.001045		9.17508e-07		0		2.6248e-07		2.47956e-09		1.23784e-09		1.18371e-06
China - lower end	Second life use	Losses to water	Washing the garment	Micro	Singapore		0.0706458	0.00645316				35.5301						6.9e-05		1.11765e-06		0.444349	0	0.182	0.203665	0.101673		4.96625e-07		0		2.03412e-07		2.27625e-07		1.13634e-07		1.0413e-06
China - lower end	Second life use	Losses to water	Washing the garment	Micro	Undefined		0.0706458	0.057501				35.5301						6.9e-05		9.95881e-06		0.680724	0	0.210338	0.0593786	0.0296428		6.7792e-06		0		2.09472e-06		5.9134e-07		2.95208e-07		9.76046e-06
China - lower end			SECOND LIFE - END-OF-LIFE																																			0.0592441
China - lower end	Second life EOL	Garment	Landfilled, incinerated or recycled	Macro	Kenya		0.0706458	0.195108							LMC			0.841981		0.0116055		0.05	0	0	0	0.95		0.000580275		0		0		0		0.0110252		0.0116055
China - lower end	Second life EOL	Garment	Landfilled, incinerated or recycled	Macro	Tanzania		0.0706458	0.0841574							LIC			0.97427		0.00579239		0.05	0	0	0	0.95		0.00028962		0		0		0		0.00550277		0.00579239
China - lower end	Second life EOL	Garment	Landfilled, incinerated or recycled	Macro	Angola		0.0706458	0.08349							LMC			0.841981		0.00496618		0.05	0	0	0	0.95		0.000248309		0		0		0		0.00471787		0.00496618
China - lower end	Second life EOL	Garment	Landfilled, incinerated or recycled	Macro	Pakistan		0.0706458	0.0672813										0.932		0.00442993		0.05	0	0	0	0.95		0.000221496		0		0		0		0.00420843		0.00442993
China - lower end	Second life EOL	Garment	Landfilled, incinerated or recycled	Macro	Philippines		0.0706458	0.0670172							LMC			0.841981		0.00398634		0.05	0	0	0	0.95		0.000199317		0		0		0		0.00378702		0.00398634
China - lower end	Second life EOL	Garment	Landfilled, incinerated or recycled	Macro	Nigeria		0.0706458	0.0647198							LMC			0.841981		0.00384968		0.05	0	0	0	0.95		0.000192484		0		0		0		0.0036572		0.00384968
China - lower end	Second life EOL	Garment	Landfilled, incinerated or recycled	Macro	Mozambique		0.0706458	0.0451488							LIC			0.97427		0.00310751		0.05	0	0	0	0.95		0.000155375		0		0		0		0.00295213		0.00310751
China - lower end	Second life EOL	Garment	Landfilled, incinerated or recycled	Macro	Ghana		0.0706458	0.0443782							LMC			0.841981		0.00263972		0.05	0	0	0	0.95		0.000131986		0		0		0		0.00250774		0.00263972
China - lower end	Second life EOL	Garment	Landfilled, incinerated or recycled	Macro	Madagascar		0.0706458	0.0345009							LIC			0.97427		0.00237463		0.05	0	0	0	0.95		0.000118731		0		0		0		0.0022559		0.00237463
China - lower end	Second life EOL	Garment	Landfilled, incinerated or recycled	Macro	Haiti		0.0706458	0.0244341							LIC			0.97427		0.00168175		0.05	0	0	0	0.95		8.40877e-05		0		0		0		0.00159767		0.00168175
China - lower end	Second life EOL	Garment	Landfilled, incinerated or recycled	Macro	Uganda		0.0706458	0.0218715							LIC			0.97427		0.00150537		0.05	0	0	0	0.95		7.52685e-05		0		0		0		0.0014301		0.00150537
China - lower end	Second life EOL	Garment	Landfilled, incinerated or recycled	Macro	India		0.0706458	0.0197721										0.63		0.000879993		0.05	0	0	0	0.95		4.39997e-05		0		0		0		0.000835994		0.000879993
China - lower end	Second life EOL	Garment	Landfilled, incinerated or recycled	Macro	Cambodia		0.0706458	0.0197055							LMC			0.841981		0.00117213		0.05	0	0	0	0.95		5.86065e-05		0		0		0		0.00111352		0.00117213
China - lower end	Second life EOL	Garment	Landfilled, incinerated or recycled	Macro	Cameroon		0.0706458	0.0192914							LMC			0.841981		0.0011475		0.05	0	0	0	0.95		5.73748e-05		0		0		0		0.00109012		0.0011475
China - lower end	Second life EOL	Garment	Landfilled, incinerated or recycled	Macro	Turkey		0.0706458	0.0191797							UMC			0.393843		0.000533643		0.05	0	0	0	0.95		2.66821e-05		0		0		0		0.00050696		0.000533643
China - lower end	Second life EOL	Garment	Landfilled, incinerated or recycled	Macro	Guinea		0.0706458	0.0173542							LIC			0.97427		0.00119446		0.05	0	0	0	0.95		5.97228e-05		0		0		0		0.00113473		0.00119446
China - lower end	Second life EOL	Garment	Landfilled, incinerated or recycled	Macro	Thailand		0.0706458	0.0162146							UMC			0.393843		0.000451143		0.05	0	0	0	0.95		2.25571e-05		0		0		0		0.000428586		0.000451143
China - lower end	Second life EOL	Garment	Landfilled, incinerated or recycled	Macro	Cote d'Ivoire		0.0706458	0.0153864							LMC			0.841981		0.000915217		0.05	0	0	0	0.95		4.57609e-05		0		0		0		0.000869457		0.000915217
China - lower end	Second life EOL	Garment	Landfilled, incinerated or recycled	Macro	Benin		0.0706458	0.0145918							LIC			0.97427		0.00100433		0.05	0	0	0	0.95		5.02164e-05		0		0		0		0.000954112		0.00100433
China - lower end	Second life EOL	Garment	Landfilled, incinerated or recycled	Macro	Malawi		0.0706458	0.0138359							LIC			0.97427		0.0009523		0.05	0	0	0	0.95		4.7615e-05		0		0		0		0.000904685		0.0009523
China - lower end	Second life EOL	Garment	Landfilled, incinerated or recycled	Macro	United Arab Emirates		0.0706458	0.0133981							HIC			0.01		9.4652e-06		0.05	0	0	0	0.95		4.7326e-07		0		0		0		8.99194e-06		9.4652e-06
China - lower end	Second life EOL	Garment	Landfilled, incinerated or recycled	Macro	Congo, DRC		0.0706458	0.0131565							LIC			0.97427		0.000905533		0.05	0	0	0	0.95		4.52767e-05		0		0		0		0.000860256		0.000905533
China - lower end	Second life EOL	Garment	Landfilled, incinerated or recycled	Macro	Iraq		0.0706458	0.0129812							UMC			0.393843		0.00036118		0.05	0	0	0	0.95		1.8059e-05		0		0		0		0.000343121		0.00036118
China - lower end	Second life EOL	Garment	Landfilled, incinerated or recycled	Macro	Togo		0.0706458	0.00868497							LIC			0.97427		0.00059777		0.05	0	0	0	0.95		2.98885e-05		0		0		0		0.000567881		0.00059777
China - lower end	Second life EOL	Garment	Landfilled, incinerated or recycled	Macro	Rwanda		0.0706458	0.00683938							LIC			0.97427		0.000470741		0.05	0	0	0	0.95		2.35371e-05		0		0		0		0.000447204		0.000470741
China - lower end	Second life EOL	Garment	Landfilled, incinerated or recycled	Macro	Singapore		0.0706458	0.00645316							HIC			0.01		4.55888e-06		0.05	0	0	0	0.95		2.27944e-07		0		0		0		4.33094e-06		4.55888e-06
China - lower end	Second life EOL	Garment	Landfilled, incinerated or recycled	Macro	Undefined		0.0706458	0.057501										0.665933		0.00270516		0.05	0	0	0	0.95		0.000135258		0		0		0		0.0025699		0.00270516
5	India
India			PRODUCTION - Plastic pellets																																			0.00110234
India	Production	Plastic pellets	For garment	Micro	Undefined		1.14886											0.001		0.00114886		0.12	0	0.05	0.66	0.04		0.000137863		0		5.7443e-05		0.000758248		4.59544e-05		0.000999508
India	Production	Plastic pellets	For primary packaging	Micro	Undefined		0.05											0.001		5e-05		0.12	0	0.05	0.66	0.04		6e-06		0		2.5e-06		3.3e-05		2e-06		4.35e-05
India	Production	Plastic pellets	For shopping plastic bag	Micro	Undefined		0.0432											0.001		4.32e-05		0.12	0	0.05	0.66	0.04		5.184e-06		0		2.16e-06		2.8512e-05		1.728e-06		3.7584e-05
India	Production	Plastic pellets	For store hanger	Micro	Undefined		0.025											0.001		2.5e-05		0.12	0	0.05	0.66	0.04		3e-06		0		1.25e-06		1.65e-05		1e-06		2.175e-05
India			MANUFACTURING - garment																																			6.48e-05
India	Manufacturing	Garment	Textile losses	Macro	Latin America		1.14886	0		0.15								0.01		0		0.05	0	0	0	0.95		0		0		0		0		0		0
India	Manufacturing	Garment	Textile losses	Macro	ASEAN		1.14886	0		0.15								0.01		0		0.05	0	0	0	0.95		0		0		0		0		0		0
India	Manufacturing	Garment	Textile losses	Macro	China		1.14886	0		0.15								0.01		0		0.05	0	0	0	0.95		0		0		0		0		0		0
India	Manufacturing	Garment	Textile losses	Macro	South Asia		1.14886	0		0.15								0.01		0		0.05	0	0	0	0.95		0		0		0		0		0		0
India	Manufacturing	Garment	Textile losses	Macro	India		0.0432	1		0.15								0.01		6.48e-05		0.05	0	0	0	0.95		3.24e-06		0		0		0		6.156e-05		6.48e-05
India	Manufacturing	Garment	Textile losses	Macro	Brazil		0.0432	0		0.15								0.01		0		0.05	0	0	0	0.95		0		0		0		0		0		0
India	Manufacturing	Garment	Textile losses	Macro	Undefined		1.14886	0		0.15								0.01		0		0.05	0	0	0	0.95		0		0		0		0		0		0
India			MANUFACTURING - garment																																			0.00217287
India	Manufacturing	Garment	Textile losses	Micro	Latin America		1.14886	0										0.0019		0		0.587301	0	0.199138	0.116405	0.0581116		0		0		0		0		0		0
India	Manufacturing	Garment	Textile losses	Micro	ASEAN		1.14886	0										0.0019		0		0.745041	0	0.218049	0.0201183	0.0100434		0		0		0		0		0		0
India	Manufacturing	Garment	Textile losses	Micro	China		1.14886	0										0.0019		0		0.607337	0	0.20154	0.104175	0.0520059		0		0		0		0		0		0
India	Manufacturing	Garment	Textile losses	Micro	South Asia		1.14886	0										0.0019		0		0.749739	0	0.218612	0.0172507	0.00861188		0		0		0		0		0		0
India	Manufacturing	Garment	Textile losses	Micro	India		1.14886	1										0.0019		0.00218283		0.75571	0	0.219328	0.0136063	0.0067925		0.00164959		0		0.000478756		2.97003e-05		1.48269e-05		0.00217287
India	Manufacturing	Garment	Textile losses	Micro	Brazil		1.14886	0										0.0019		0		0.606971	0	0.201496	0.104398	0.0521173		0		0		0		0		0		0
India	Manufacturing	Garment	Textile losses	Micro	Undefined		1.14886	0										0.0019		0		0.731089	0	0.216376	0.0286353	0.0142953		0		0		0		0		0		0
India			MANUFACTURING - Packaging																																			1.182e-05
India	Manufacturing	Packaging	Packaging losses	Macro	Undefined		0.1182			0.0001										1.182e-05		0.05	0	0	0	0.95		5.91e-07		0		0		0		1.1229e-05		1.182e-05
India			USE - losses to air																																			0
India	Use	Losses to air	Wearing the garment	Micro	Undefined		1					203.119						0		0		0.55	0	0.21	0.24	0		0		0		0		0		0		0
India			USE - losses to water																																			0.00244039
India	Use	Losses to water	Washing the garment	Micro	India		1					35.5301						6.9e-05		0.00245158		0.75571	0	0.219328	0.0136063	0.0067925		0.00185268		0		0.000537699		3.33569e-05		1.66524e-05		0.00244039
India			END-OF-LIFE - garment																																			0.617895
India	End-of-life	Garment	Kept within the same country for reuse and end-of-life	Macro	India		1	0.980786										0.63		0.617895		0.05	0	0	0	0.95		0.0308948		0		0		0		0.587001		0.617895
India	End-of-life	Garment	Sent to other countries for reuse	Macro	RoW		1	0.0192138										-		0		0	0	0	0	0		0		0		0		0		0		0
India			END-OF-LIFE - Packaging																																			0.0995221
India	End-of-life	Packaging	Primary packaging - landfilled, incinerated or recycled	Macro	India		0.05	1										0.841981		0.042099		0.05	0	0	0	0.95		0.00210495		0		0		0		0.0399941		0.042099
India	End-of-life	Packaging	Shopping plastic bag - landfilled, incinerated or recycled	Macro	India		0.0432	1										0.841981		0.0363736		0.05	0	0	0	0.95		0.00181868		0		0		0		0.0345549		0.0363736
India	End-of-life	Packaging	Store hanger - landfilled, incinerated or recycled	Macro	India		0.025	1										0.841981		0.0210495		0.05	0	0	0	0.95		0.00105248		0		0		0		0.019997		0.0210495
India			TRANSPORT																																			0.000365887
India	Transport		garment from cradle to gate	Micro	Undefined		1	1						13149.4	0.55	12000		0.0005875		0.000354076		0.02	0	0.15	0.66	0.04		7.08152e-06		0		5.31114e-05		0.00023369		1.4163e-05		0.000308046
India	Transport		Packaging used for transport after manufacturing	Micro	Undefined		0.266667	1						5615.5	0.55	12000		0.0005875		4.03224e-05		0.02	0	0.15	0.66	0.04		8.06448e-07		0		6.04836e-06		2.66128e-05		1.6129e-06		3.50805e-05
India	Transport		Plastic bag for end use and hanger for the store	Micro	Undefined		0.0682	1						2029.56	0.55	12000		0.0005875		3.72714e-06		0.02	0	0.15	0.66	0.04		7.45429e-08		0		5.59072e-07		2.45991e-06		1.49086e-07		3.24261e-06
India	Transport		garment across value chain of the second life	Micro	Undefined		0.416563	1						2000	0.55	12000		0.0005875		2.24337e-05		0.02	0	0.15	0.66	0.04		4.48673e-07		0		3.36505e-06		1.48062e-05		8.97347e-07		1.95173e-05
India			SECOND LIFE - USE - losses to air																																			0
India	Second life use	Losses to air	Wearing the garment	Micro	Undefined		1	1				203.119						0		0		0.55	0	0.21	0.24	0		0		0		0		0		0		0
India			USE - losses to water																																			0.00243975
India	Second life use	Losses to water	Washing the garment	Micro	India		0.980786	1				35.5301						6.9e-05		0.00240448		0.75571	0	0.219328	0.0136063	0.0067925		0.00181709		0		0.000527368		3.2716e-05		1.63324e-05		0.0023935
India	Second life use	Losses to water	Washing the garment	Micro	United Arab Emirates		0.0192138	0.250864				35.5301						6.9e-05		1.18167e-05		0.536078	0	0.192997	0.147672	0.0737204		6.3347e-06		0		2.2806e-06		1.745e-06		8.71134e-07		1.12314e-05
India	Second life use	Losses to water	Washing the garment	Micro	Uganda		0.0192138	0.114153				35.5301						6.9e-05		5.37707e-06		0.761197	0	0.219986	0.0102571	0.0051205		4.09301e-06		0		1.18288e-06		5.51529e-08		2.75333e-08		5.35857e-06
India	Second life use	Losses to water	Washing the garment	Micro	Kenya		0.0192138	0.109744				35.5301						6.9e-05		5.16938e-06		0.752872	0	0.218988	0.0153384	0.00765722		3.89188e-06		0		1.13203e-06		7.92902e-08		3.95831e-08		5.14278e-06
India	Second life use	Losses to water	Washing the garment	Micro	Congo, DRC		0.0192138	0.0848024				35.5301						6.9e-05		3.99455e-06		0.772513	0	0.221342	0.00334924	0.001672		3.08584e-06		0		8.84162e-07		1.33787e-08		6.67888e-09		3.99006e-06
India	Second life use	Losses to water	Washing the garment	Micro	Tanzania		0.0192138	0.0533898				35.5301						6.9e-05		2.51488e-06		0.774571	0	0.221589	0.00209328	0.001045		1.94796e-06		0		5.5727e-07		5.26435e-09		2.62805e-09		2.51312e-06
India	Second life use	Losses to water	Washing the garment	Micro	Thailand		0.0192138	0.0523823				35.5301						6.9e-05		2.46743e-06		0.752943	0	0.218996	0.0152954	0.00763573		1.85783e-06		0		5.40357e-07		3.77403e-08		1.88406e-08		2.45477e-06
India	Second life use	Losses to water	Washing the garment	Micro	Philippines		0.0192138	0.0431125				35.5301						6.9e-05		2.03078e-06		0.650088	0	0.206665	0.0780792	0.0389785		1.32019e-06		0		4.19691e-07		1.58562e-07		7.91567e-08		1.97759e-06
India	Second life use	Losses to water	Washing the garment	Micro	Malaysia		0.0192138	0.0341832				35.5301						6.9e-05		1.61017e-06		0.726561	0	0.215833	0.0313991	0.015675		1.16989e-06		0		3.47529e-07		5.0558e-08		2.52395e-08		1.59321e-06
India	Second life use	Losses to water	Washing the garment	Micro	Malawi		0.0192138	0.031898				35.5301						6.9e-05		1.50253e-06		0.775257	0	0.221671	0.00167462	0.000836		1.16484e-06		0		3.33067e-07		2.51616e-09		1.25611e-09		1.50168e-06
India	Second life use	Losses to water	Washing the garment	Micro	Angola		0.0192138	0.0293127				35.5301						6.9e-05		1.38075e-06		0.774571	0	0.221589	0.00209328	0.001045		1.06949e-06		0		3.05959e-07		2.8903e-09		1.44289e-09		1.37978e-06
India	Second life use	Losses to water	Washing the garment	Micro	Mozambique		0.0192138	0.0289465				35.5301						6.9e-05		1.3635e-06		0.773885	0	0.221507	0.00251193	0.001254		1.05519e-06		0		3.02025e-07		3.42502e-09		1.70983e-09		1.36235e-06
India	Second life use	Losses to water	Washing the garment	Micro	Ghana		0.0192138	0.0190856				35.5301						6.9e-05		8.99011e-07		0.759482	0	0.21978	0.0113037	0.005643		6.82783e-07		0		1.97585e-07		1.01621e-08		5.07312e-09		8.95603e-07
India	Second life use	Losses to water	Washing the garment	Micro	Zambia		0.0192138	0.0183162				35.5301						6.9e-05		8.62769e-07		0.743021	0	0.217807	0.0213514	0.010659		6.41056e-07		0		1.87917e-07		1.84213e-08		9.19626e-09		8.5659e-07
India	Second life use	Losses to water	Washing the garment	Micro	Chile		0.0192138	0.0115897				35.5301						6.9e-05		5.45921e-07		0.459402	0	0.183805	0.194476	0.097086		2.50797e-07		0		1.00343e-07		1.06169e-07		5.30013e-08		5.1031e-07
India	Second life use	Losses to water	Washing the garment	Micro	Rwanda		0.0192138	0.00977936				35.5301						6.9e-05		4.60649e-07		0.774571	0	0.221589	0.00209328	0.001045		3.56805e-07		0		1.02075e-07		9.64265e-10		4.81378e-10		4.60325e-07
India	Second life use	Losses to water	Washing the garment	Micro	Madagascar		0.0192138	0.00937504				35.5301						6.9e-05		4.41604e-07		0.768055	0	0.220808	0.0060705	0.0030305		3.39176e-07		0		9.75095e-08		2.68076e-09		1.33828e-09		4.40704e-07
India	Second life use	Losses to water	Washing the garment	Micro	Congo		0.0192138	0.00853353				35.5301						6.9e-05		4.01965e-07		0.760854	0	0.219944	0.0104664	0.005225		3.05837e-07		0		8.841e-08		4.20712e-09		2.10027e-09		4.00554e-07
India	Second life use	Losses to water	Washing the garment	Micro	Jordan		0.0192138	0.00803709				35.5301						6.9e-05		3.78581e-07		0.608354	0	0.201662	0.103554	0.0516961		2.30311e-07		0		7.63453e-08		3.92037e-08		1.95712e-08		3.65431e-07
India	Second life use	Losses to water	Washing the garment	Micro	Guinea		0.0192138	0.00679239				35.5301						6.9e-05		3.1995e-07		0.740278	0	0.217478	0.023026	0.011495		2.36852e-07		0		6.9582e-08		7.36718e-09		3.67782e-09		3.17479e-07
India	Second life use	Losses to water	Washing the garment	Micro	Burundi		0.0192138	0.00635223				35.5301						6.9e-05		2.99217e-07		0.774571	0	0.221589	0.00209328	0.001045		2.31764e-07		0		6.63031e-08		6.26343e-10		3.12681e-10		2.99006e-07
India	Second life use	Losses to water	Washing the garment	Micro	Sudan		0.0192138	0.00586958				35.5301						6.9e-05		2.76482e-07		0.774571	0	0.221589	0.00209328	0.001045		2.14155e-07		0		6.12653e-08		5.78753e-10		2.88924e-10		2.76288e-07
India	Second life use	Losses to water	Washing the garment	Micro	Japan		0.0192138	0.00546954				35.5301						6.9e-05		2.57638e-07		0.488641	0	0.18731	0.176628	0.088176		1.25892e-07		0		4.82582e-08		4.55062e-08		2.27175e-08		2.42374e-07
India	Second life use	Losses to water	Washing the garment	Micro	Undefined		0.0192138	0.058012				35.5301						6.9e-05		2.73261e-06		0.680724	0	0.210338	0.0593786	0.0296428		1.86015e-06		0		5.74771e-07		1.62258e-07		8.10023e-08		2.67818e-06
India			SECOND LIFE - END-OF-LIFE																																			0.0117611
India	Second life EOL	Garment	Landfilled, incinerated or recycled	Macro	United Arab Emirates		0.0192138	0.250864							HIC			0.01		4.82005e-05		0.05	0	0	0	0.95		2.41003e-06		0		0		0		4.57905e-05		4.82005e-05
India	Second life EOL	Garment	Landfilled, incinerated or recycled	Macro	Uganda		0.0192138	0.114153							LIC			0.97427		0.00213688		0.05	0	0	0	0.95		0.000106844		0		0		0		0.00203003		0.00213688
India	Second life EOL	Garment	Landfilled, incinerated or recycled	Macro	Kenya		0.0192138	0.109744							LMC			0.841981		0.00177539		0.05	0	0	0	0.95		8.87697e-05		0		0		0		0.00168662		0.00177539
India	Second life EOL	Garment	Landfilled, incinerated or recycled	Macro	Congo, DRC		0.0192138	0.0848024							LIC			0.97427		0.00158745		0.05	0	0	0	0.95		7.93727e-05		0		0		0		0.00150808		0.00158745
India	Second life EOL	Garment	Landfilled, incinerated or recycled	Macro	Tanzania		0.0192138	0.0533898							LIC			0.97427		0.000999428		0.05	0	0	0	0.95		4.99714e-05		0		0		0		0.000949457		0.000999428
India	Second life EOL	Garment	Landfilled, incinerated or recycled	Macro	Thailand		0.0192138	0.0523823							UMC			0.393843		0.000396389		0.05	0	0	0	0.95		1.98194e-05		0		0		0		0.000376569		0.000396389
India	Second life EOL	Garment	Landfilled, incinerated or recycled	Macro	Philippines		0.0192138	0.0431125							LMC			0.841981		0.000697459		0.05	0	0	0	0.95		3.4873e-05		0		0		0		0.000662586		0.000697459
India	Second life EOL	Garment	Landfilled, incinerated or recycled	Macro	Malaysia		0.0192138	0.0341832							UMC			0.393843		0.000258672		0.05	0	0	0	0.95		1.29336e-05		0		0		0		0.000245738		0.000258672
India	Second life EOL	Garment	Landfilled, incinerated or recycled	Macro	Malawi		0.0192138	0.031898							LIC			0.97427		0.000597112		0.05	0	0	0	0.95		2.98556e-05		0		0		0		0.000567256		0.000597112
India	Second life EOL	Garment	Landfilled, incinerated or recycled	Macro	Angola		0.0192138	0.0293127							LMC			0.841981		0.000474211		0.05	0	0	0	0.95		2.37106e-05		0		0		0		0.000450501		0.000474211
India	Second life EOL	Garment	Landfilled, incinerated or recycled	Macro	Mozambique		0.0192138	0.0289465							LIC			0.97427		0.000541862		0.05	0	0	0	0.95		2.70931e-05		0		0		0		0.000514769		0.000541862
India	Second life EOL	Garment	Landfilled, incinerated or recycled	Macro	Ghana		0.0192138	0.0190856							LMC			0.841981		0.00030876		0.05	0	0	0	0.95		1.5438e-05		0		0		0		0.000293322		0.00030876
India	Second life EOL	Garment	Landfilled, incinerated or recycled	Macro	Zambia		0.0192138	0.0183162							LMC			0.841981		0.000296313		0.05	0	0	0	0.95		1.48157e-05		0		0		0		0.000281497		0.000296313
India	Second life EOL	Garment	Landfilled, incinerated or recycled	Macro	Chile		0.0192138	0.0115897							HIC			0.01		2.22681e-06		0.05	0	0	0	0.95		1.11341e-07		0		0		0		2.11547e-06		2.22681e-06
India	Second life EOL	Garment	Landfilled, incinerated or recycled	Macro	Rwanda		0.0192138	0.00977936							LIC			0.97427		0.000183064		0.05	0	0	0	0.95		9.15321e-06		0		0		0		0.000173911		0.000183064
India	Second life EOL	Garment	Landfilled, incinerated or recycled	Macro	Madagascar		0.0192138	0.00937504							LIC			0.97427		0.000175496		0.05	0	0	0	0.95		8.77478e-06		0		0		0		0.000166721		0.000175496
India	Second life EOL	Garment	Landfilled, incinerated or recycled	Macro	Congo		0.0192138	0.00853353							LMC			0.841981		0.000138053		0.05	0	0	0	0.95		6.90263e-06		0		0		0		0.00013115		0.000138053
India	Second life EOL	Garment	Landfilled, incinerated or recycled	Macro	Jordan		0.0192138	0.00803709							UMC			0.393843		6.08184e-05		0.05	0	0	0	0.95		3.04092e-06		0		0		0		5.77775e-05		6.08184e-05
India	Second life EOL	Garment	Landfilled, incinerated or recycled	Macro	Guinea		0.0192138	0.00679239							LIC			0.97427		0.00012715		0.05	0	0	0	0.95		6.35749e-06		0		0		0		0.000120792		0.00012715
India	Second life EOL	Garment	Landfilled, incinerated or recycled	Macro	Burundi		0.0192138	0.00635223							LIC			0.97427		0.00011891		0.05	0	0	0	0.95		5.94551e-06		0		0		0		0.000112965		0.00011891
India	Second life EOL	Garment	Landfilled, incinerated or recycled	Macro	Sudan		0.0192138	0.00586958							LMC			0.841981		9.49561e-05		0.05	0	0	0	0.95		4.74781e-06		0		0		0		9.02083e-05		9.49561e-05
India	Second life EOL	Garment	Landfilled, incinerated or recycled	Macro	Japan (textile)		0.0192138	0.00546954										0		0		0.05	0	0	0	0.95		0		0		0		0		0		0
India	Second life EOL	Garment	Landfilled, incinerated or recycled	Macro	Undefined		0.0192138	0.058012										0.665933		0.00074227		0.05	0	0	0	0.95		3.71135e-05		0		0		0		0.000705157		0.00074227
6	Brazil
Brazil			PRODUCTION - Plastic pellets																																			0.00110234
Brazil	Production	Plastic pellets	For garment	Micro	Undefined		1.14886											0.001		0.00114886		0.12	0	0.05	0.66	0.04		0.000137863		0		5.7443e-05		0.000758248		4.59544e-05		0.000999508
Brazil	Production	Plastic pellets	For primary packaging	Micro	Undefined		0.05											0.001		5e-05		0.12	0	0.05	0.66	0.04		6e-06		0		2.5e-06		3.3e-05		2e-06		4.35e-05
Brazil	Production	Plastic pellets	For shopping plastic bag	Micro	Undefined		0.0432											0.001		4.32e-05		0.12	0	0.05	0.66	0.04		5.184e-06		0		2.16e-06		2.8512e-05		1.728e-06		3.7584e-05
Brazil	Production	Plastic pellets	For store hanger	Micro	Undefined		0.025											0.001		2.5e-05		0.12	0	0.05	0.66	0.04		3e-06		0		1.25e-06		1.65e-05		1e-06		2.175e-05
Brazil			MANUFACTURING - garment																																			6.48e-05
Brazil	Manufacturing	Garment	Textile losses	Macro	Latin America		1.14886	0		0.15								0.01		0		0.05	0	0	0	0.95		0		0		0		0		0		0
Brazil	Manufacturing	Garment	Textile losses	Macro	ASEAN		1.14886	0		0.15								0.01		0		0.05	0	0	0	0.95		0		0		0		0		0		0
Brazil	Manufacturing	Garment	Textile losses	Macro	China		1.14886	0		0.15								0.01		0		0.05	0	0	0	0.95		0		0		0		0		0		0
Brazil	Manufacturing	Garment	Textile losses	Macro	South Asia		1.14886	0		0.15								0.01		0		0.05	0	0	0	0.95		0		0		0		0		0		0
Brazil	Manufacturing	Garment	Textile losses	Macro	India		0.0432	0		0.15								0.01		0		0.05	0	0	0	0.95		0		0		0		0		0		0
Brazil	Manufacturing	Garment	Textile losses	Macro	Brazil		0.0432	1		0.15								0.01		6.48e-05		0.05	0	0	0	0.95		3.24e-06		0		0		0		6.156e-05		6.48e-05
Brazil	Manufacturing	Garment	Textile losses	Macro	Undefined		1.14886	0		0.15								0.01		0		0.05	0	0	0	0.95		0		0		0		0		0		0
Brazil			MANUFACTURING - garment																																			0.0021064
Brazil	Manufacturing	Garment	Textile losses	Micro	Latin America		1.14886	0										0.0019		0		0.587301	0	0.199138	0.116405	0.0581116		0		0		0		0		0		0
Brazil	Manufacturing	Garment	Textile losses	Micro	ASEAN		1.14886	0										0.0019		0		0.745041	0	0.218049	0.0201183	0.0100434		0		0		0		0		0		0
Brazil	Manufacturing	Garment	Textile losses	Micro	China		1.14886	0										0.0019		0		0.607337	0	0.20154	0.104175	0.0520059		0		0		0		0		0		0
Brazil	Manufacturing	Garment	Textile losses	Micro	South Asia		1.14886	0										0.0019		0		0.749739	0	0.218612	0.0172507	0.00861188		0		0		0		0		0		0
Brazil	Manufacturing	Garment	Textile losses	Micro	India		1.14886	0										0.0019		0		0.75571	0	0.219328	0.0136063	0.0067925		0		0		0		0		0		0
Brazil	Manufacturing	Garment	Textile losses	Micro	Brazil		1.14886	1										0.0019		0.00218283		0.606971	0	0.201496	0.104398	0.0521173		0.00132492		0		0.000439833		0.000227883		0.000113763		0.0021064
Brazil	Manufacturing	Garment	Textile losses	Micro	Undefined		1.14886	0										0.0019		0		0.731089	0	0.216376	0.0286353	0.0142953		0		0		0		0		0		0
Brazil			MANUFACTURING - Packaging																																			1.182e-05
Brazil	Manufacturing	Packaging	Packaging losses	Macro	Undefined		0.1182			0.0001										1.182e-05		0.05	0	0	0	0.95		5.91e-07		0		0		0		1.1229e-05		1.182e-05
Brazil			USE - losses to air																																			0
Brazil	Use	Losses to air	Wearing the garment	Micro	Undefined		1					203.119						0		0		0.55	0	0.21	0.24	0		0		0		0		0		0		0
Brazil			USE - losses to water																																			0.00236573
Brazil	Use	Losses to water	Washing the garment	Micro	Brazil		1					35.5301						6.9e-05		0.00245158		0.606971	0	0.201496	0.104398	0.0521173		0.00148804		0		0.000493984		0.00025594		0.00012777		0.00236573
Brazil			END-OF-LIFE - garment																																			0.148999
Brazil	End-of-life	Garment	Kept within the same country for reuse and end-of-life	Macro	Brazil		1	0.999994										0.149		0.148999		0.05	0	0	0	0.95		0.00744996		0		0		0		0.141549		0.148999
Brazil	End-of-life	Garment	Sent to other countries for reuse	Macro	RoW		1	5.58581e-06										-		0		0	0	0	0	0		0		0		0		0		0		0
Brazil			END-OF-LIFE - Packaging																																			0.00530718
Brazil	End-of-life	Packaging	Primary packaging - landfilled, incinerated or recycled	Macro	Brazil		0.05	1										0.0449		0.002245		0.05	0	0	0	0.95		0.00011225		0		0		0		0.00213275		0.002245
Brazil	End-of-life	Packaging	Shopping plastic bag - landfilled, incinerated or recycled	Macro	Brazil		0.0432	1										0.0449		0.00193968		0.05	0	0	0	0.95		9.6984e-05		0		0		0		0.0018427		0.00193968
Brazil	End-of-life	Packaging	Store hanger - landfilled, incinerated or recycled	Macro	Brazil		0.025	1										0.0449		0.0011225		0.05	0	0	0	0.95		5.6125e-05		0		0		0		0.00106637		0.0011225
Brazil			TRANSPORT																																			0.000365887
Brazil	Transport		garment from cradle to gate	Micro	Undefined		1	1						13149.4	0.55	12000		0.0005875		0.000354076		0.02	0	0.15	0.66	0.04		7.08152e-06		0		5.31114e-05		0.00023369		1.4163e-05		0.000308046
Brazil	Transport		Packaging used for transport after manufacturing	Micro	Undefined		0.266667	1						5615.5	0.55	12000		0.0005875		4.03224e-05		0.02	0	0.15	0.66	0.04		8.06448e-07		0		6.04836e-06		2.66128e-05		1.6129e-06		3.50805e-05
Brazil	Transport		Plastic bag for end use and hanger for the store	Micro	Undefined		0.0682	1						2029.56	0.55	12000		0.0005875		3.72714e-06		0.02	0	0.15	0.66	0.04		7.45429e-08		0		5.59072e-07		2.45991e-06		1.49086e-07		3.24261e-06
Brazil	Transport		garment across value chain of the second life	Micro	Undefined		0.416563	1						2000	0.55	12000		0.0005875		2.24337e-05		0.02	0	0.15	0.66	0.04		4.48673e-07		0		3.36505e-06		1.48062e-05		8.97347e-07		1.95173e-05
Brazil			SECOND LIFE - USE - losses to air																																			0
Brazil	Second life use	Losses to air	Wearing the garment	Micro	Undefined		1	1				203.119						0		0		0.55	0	0.21	0.24	0		0		0		0		0		0		0
Brazil			USE - losses to water																																			0.00236573
Brazil	Second life use	Losses to water	Washing the garment	Micro	Brazil		0.999994	1				35.5301						6.9e-05		0.00245157		0.606971	0	0.201496	0.104398	0.0521173		0.00148803		0		0.000493981		0.000255938		0.000127769		0.00236572
Brazil	Second life use	Losses to water	Washing the garment	Micro	Congo, DRC		5.58581e-06	0.523883				35.5301						6.9e-05		7.17408e-09		0.772513	0	0.221342	0.00334924	0.001672		5.54207e-09		0		1.58793e-09		2.40277e-11		1.19951e-11		7.16602e-09
Brazil	Second life use	Losses to water	Washing the garment	Micro	Angola		5.58581e-06	0.292758				35.5301						6.9e-05		4.00905e-09		0.774571	0	0.221589	0.00209328	0.001045		3.10529e-09		0		8.8836e-10		8.39204e-12		4.18945e-12		4.00623e-09
Brazil	Second life use	Losses to water	Washing the garment	Micro	United States		5.58581e-06	0.0924499				35.5301						6.9e-05		1.26601e-09		0.526255	0	0.191819	0.153668	0.076714		6.66246e-10		0		2.42846e-10		1.94547e-10		9.71211e-11		1.20076e-09
Brazil	Second life use	Losses to water	Washing the garment	Micro	Japan		5.58581e-06	0.0154083				35.5301						6.9e-05		2.11002e-10		0.488641	0	0.18731	0.176628	0.088176		1.03104e-10		0		3.95229e-11		3.7269e-11		1.86054e-11		1.98502e-10
Brazil	Second life use	Losses to water	Washing the garment	Micro	Italy		5.58581e-06	0.0154083				35.5301						6.9e-05		2.11002e-10		0.570402	0	0.197112	0.12672	0.063261		1.20356e-10		0		4.15911e-11		2.67383e-11		1.33482e-11		2.02034e-10
Brazil	Second life use	Losses to water	Washing the garment	Micro	Undefined		5.58581e-06	0.0600924				35.5301						6.9e-05		8.2291e-10		0.680724	0	0.210338	0.0593786	0.0296428		5.60174e-10		0		1.73089e-10		4.88632e-11		2.43934e-11		8.0652e-10
Brazil			SECOND LIFE - END-OF-LIFE																																			4.45281e-06
Brazil	Second life EOL	Garment	Landfilled, incinerated or recycled	Macro	Congo, DRC		5.58581e-06	0.523883							LIC			0.97427		2.85102e-06		0.05	0	0	0	0.95		1.42551e-07		0		0		0		2.70847e-06		2.85102e-06
Brazil	Second life EOL	Garment	Landfilled, incinerated or recycled	Macro	Angola		5.58581e-06	0.292758							LMC			0.841981		1.37688e-06		0.05	0	0	0	0.95		6.88442e-08		0		0		0		1.30804e-06		1.37688e-06
Brazil	Second life EOL	Garment	Landfilled, incinerated or recycled	Macro	US		5.58581e-06	0.0924499										0.001		5.16408e-10		0.05	0	0	0	0.95		2.58204e-11		0		0		0		4.90587e-10		5.16408e-10
Brazil	Second life EOL	Garment	Landfilled, incinerated or recycled	Macro	Japan (textile)		5.58581e-06	0.0154083										0		0		0.05	0	0	0	0.95		0		0		0		0		0		0
Brazil	Second life EOL	Garment	Landfilled, incinerated or recycled	Macro	Italy		5.58581e-06	0.0154083							HIC			0.01		8.6068e-10		0.05	0	0	0	0.95		4.3034e-11		0		0		0		8.17646e-10		8.6068e-10
Brazil	Second life EOL	Garment	Landfilled, incinerated or recycled	Macro	Undefined		5.58581e-06	0.0600924										0.665933		2.23531e-07		0.05	0	0	0	0.95		1.11765e-08		0		0		0		2.12354e-07		2.23531e-07
7	Rest of the world
Rest of the world			PRODUCTION - Plastic pellets																																			0.00110234
Rest of the world	Production	Plastic pellets	For garment	Micro	Undefined		1.14886											0.001		0.00114886		0.12	0	0.05	0.66	0.04		0.000137863		0		5.7443e-05		0.000758248		4.59544e-05		0.000999508
Rest of the world	Production	Plastic pellets	For primary packaging	Micro	Undefined		0.05											0.001		5e-05		0.12	0	0.05	0.66	0.04		6e-06		0		2.5e-06		3.3e-05		2e-06		4.35e-05
Rest of the world	Production	Plastic pellets	For shopping plastic bag	Micro	Undefined		0.0432											0.001		4.32e-05		0.12	0	0.05	0.66	0.04		5.184e-06		0		2.16e-06		2.8512e-05		1.728e-06		3.7584e-05
Rest of the world	Production	Plastic pellets	For store hanger	Micro	Undefined		0.025											0.001		2.5e-05		0.12	0	0.05	0.66	0.04		3e-06		0		1.25e-06		1.65e-05		1e-06		2.175e-05
Rest of the world			MANUFACTURING - garment																																			0.00172329
Rest of the world	Manufacturing	Garment	Textile losses	Macro	Latin America		1.14886	0		0.15								0.01		0		0.05	0	0	0	0.95		0		0		0		0		0		0
Rest of the world	Manufacturing	Garment	Textile losses	Macro	ASEAN		1.14886	0		0.15								0.01		0		0.05	0	0	0	0.95		0		0		0		0		0		0
Rest of the world	Manufacturing	Garment	Textile losses	Macro	China		1.14886	0		0.15								0.01		0		0.05	0	0	0	0.95		0		0		0		0		0		0
Rest of the world	Manufacturing	Garment	Textile losses	Macro	South Asia		1.14886	0		0.15								0.01		0		0.05	0	0	0	0.95		0		0		0		0		0		0
Rest of the world	Manufacturing	Garment	Textile losses	Macro	India		0.0432	0		0.15								0.01		0		0.05	0	0	0	0.95		0		0		0		0		0		0
Rest of the world	Manufacturing	Garment	Textile losses	Macro	Brazil		0.0432	0		0.15								0.01		0		0.05	0	0	0	0.95		0		0		0		0		0		0
Rest of the world	Manufacturing	Garment	Textile losses	Macro	Undefined		1.14886	1		0.15								0.01		0.00172329		0.05	0	0	0	0.95		8.61645e-05		0		0		0		0.00163713		0.00172329
Rest of the world			MANUFACTURING - garment																																			0.00216187
Rest of the world	Manufacturing	Garment	Textile losses	Micro	Latin America		1.14886	0										0.0019		0		0.587301	0	0.199138	0.116405	0.0581116		0		0		0		0		0		0
Rest of the world	Manufacturing	Garment	Textile losses	Micro	ASEAN		1.14886	0										0.0019		0		0.745041	0	0.218049	0.0201183	0.0100434		0		0		0		0		0		0
Rest of the world	Manufacturing	Garment	Textile losses	Micro	China		1.14886	0										0.0019		0		0.607337	0	0.20154	0.104175	0.0520059		0		0		0		0		0		0
Rest of the world	Manufacturing	Garment	Textile losses	Micro	South Asia		1.14886	0										0.0019		0		0.749739	0	0.218612	0.0172507	0.00861188		0		0		0		0		0		0
Rest of the world	Manufacturing	Garment	Textile losses	Micro	India		1.14886	0										0.0019		0		0.75571	0	0.219328	0.0136063	0.0067925		0		0		0		0		0		0
Rest of the world	Manufacturing	Garment	Textile losses	Micro	Brazil		1.14886	0										0.0019		0		0.606971	0	0.201496	0.104398	0.0521173		0		0		0		0		0		0
Rest of the world	Manufacturing	Garment	Textile losses	Micro	Undefined		1.14886	1										0.0019		0.00218283		0.731089	0	0.216376	0.0286353	0.0142953		0.00159584		0		0.000472313		6.25062e-05		3.12042e-05		0.00216187
Rest of the world			MANUFACTURING - Packaging																																			1.182e-05
Rest of the world	Manufacturing	Packaging	Packaging losses	Macro	Undefined		0.1182			0.0001										1.182e-05		0.05	0	0	0	0.95		5.91e-07		0		0		0		1.1229e-05		1.182e-05
Rest of the world			USE - losses to air																																			0
Rest of the world	Use	Losses to air	Wearing the garment	Micro	Undefined		1					203.119						0		0		0.55	0	0.21	0.24	0		0		0		0		0		0		0
Rest of the world			USE - losses to water																																			0.00236573
Rest of the world	Use	Losses to water	Washing the garment	Micro	Undefined		1					35.5301						6.9e-05		0.00245158		0.606971	0	0.201496	0.104398	0.0521173		0.00148804		0		0.000493984		0.00025594		0.00012777		0.00236573
Rest of the world			END-OF-LIFE - garment																																			0.191216
Rest of the world	End-of-life	Garment	Kept within the same country for reuse and end-of-life	Macro	Undefined		1	0.900845										0.212263		0.191216		0.05	0	0	0	0.95		0.00956079		0		0		0		0.181655		0.191216
Rest of the world	End-of-life	Garment	Sent to other countries for reuse	Macro	RoW		1	0.0991551										-		0		0	0	0	0	0		0		0		0		0		0		0
Rest of the world			END-OF-LIFE - Packaging																																			0.0250895
Rest of the world	End-of-life	Packaging	Primary packaging - landfilled, incinerated or recycled	Macro	Undefined		0.05	1										0.212263		0.0106131		0.05	0	0	0	0.95		0.000530657		0		0		0		0.0100825		0.0106131
Rest of the world	End-of-life	Packaging	Shopping plastic bag - landfilled, incinerated or recycled	Macro	Undefined		0.0432	1										0.212263		0.00916975		0.05	0	0	0	0.95		0.000458488		0		0		0		0.00871126		0.00916975
Rest of the world	End-of-life	Packaging	Store hanger - landfilled, incinerated or recycled	Macro	Undefined		0.025	1										0.212263		0.00530657		0.05	0	0	0	0.95		0.000265328		0		0		0		0.00504124		0.00530657
Rest of the world			TRANSPORT																																			0.000365887
Rest of the world	Transport		garment from cradle to gate	Micro	Undefined		1	1						13149.4	0.55	12000		0.0005875		0.000354076		0.02	0	0.15	0.66	0.04		7.08152e-06		0		5.31114e-05		0.00023369		1.4163e-05		0.000308046
Rest of the world	Transport		Packaging used for transport after manufacturing	Micro	Undefined		0.266667	1						5615.5	0.55	12000		0.0005875		4.03224e-05		0.02	0	0.15	0.66	0.04		8.06448e-07		0		6.04836e-06		2.66128e-05		1.6129e-06		3.50805e-05
Rest of the world	Transport		Plastic bag for end use and hanger for the store	Micro	Undefined		0.0682	1						2029.56	0.55	12000		0.0005875		3.72714e-06		0.02	0	0.15	0.66	0.04		7.45429e-08		0		5.59072e-07		2.45991e-06		1.49086e-07		3.24261e-06
Rest of the world	Transport		garment across value chain of the second life	Micro	Undefined		0.416563	1						2000	0.55	12000		0.0005875		2.24337e-05		0.02	0	0.15	0.66	0.04		4.48673e-07		0		3.36505e-06		1.48062e-05		8.97347e-07		1.95173e-05
Rest of the world			SECOND LIFE - USE - losses to air																																			0
Rest of the world	Second life use	Losses to air	Wearing the garment	Micro	Undefined		0.0991551	1				203.119						0		0		0.55	0	0.21	0.24	0		0		0		0		0		0		0
Rest of the world			USE - losses to water																																			0.000238245
Rest of the world	Second life use	Losses to water	Washing the garment	Micro	Undefined		0.0991551	1				35.5301						6.9e-05		0.000243087		0.680724	0	0.210338	0.0593786	0.0296428		0.000165475		0		5.11303e-05		1.44341e-05		7.20578e-06		0.000238245
Rest of the world			SECOND LIFE - END-OF-LIFE																																			0.0660307
Rest of the world	Second life EOL	Garment	Landfilled, incinerated or recycled	Macro	Undefined		0.0991551	1										0.665933		0.0660307		0.05	0	0	0	0.95		0.00330153		0		0		0		0.0627291		0.0660307

## Sheet: Calculation_synthetic_higher_MW
Calculations of leakage in the synthetic apparel value chain, per market - considering high MWI
	Lifecycle stage	Element	Source of plastic	Type of leakage (micro or macro)	Country		Mass considered	Share considered (if applicable)		Manufacturing losses		Number of washes and days of use		Distance transported	Share synthetic rubber	Average truck load		Loss rate		LOSS over the garment lifespan		Release rate to oceans	Release rate to air	Release rate to freshwater sediments	Release rate to soils	Release rate to other terrestrial environment		RELEASE to oceans		RELEASE to air		RELEASE to freshwater sediments		RELEASE to soils		RELEASE to other terrestrial environment		TOTAL RELEASE in all compartments over garment lifespan
							(kg)	(%)		(%)		(-)		(km)	(%)	(kg)		(% or kg/km)		(kg)		(%)	(%)	(%)	(%)	(%)		(g)		(g)		(g)		(g)		(g)		(g)
	sales market dependent
1.1	EU - high income
EU - high income			PRODUCTION - Plastic pellets																																			0.00110234
EU - high income	Production	Plastic pellets	For garment	Micro	Undefined		1.14886	1										0.001		0.00114886		0.12	0	0.05	0.66	0.04		0.000137863		0		5.7443e-05		0.000758248		4.59544e-05		0.000999508
EU - high income	Production	Plastic pellets	For primary packaging	Micro	Undefined		0.05	1										0.001		5e-05		0.12	0	0.05	0.66	0.04		6e-06		0		2.5e-06		3.3e-05		2e-06		4.35e-05
EU - high income	Production	Plastic pellets	For shopping plastic bag	Micro	Undefined		0.0432	1										0.001		4.32e-05		0.12	0	0.05	0.66	0.04		5.184e-06		0		2.16e-06		2.8512e-05		1.728e-06		3.7584e-05
EU - high income	Production	Plastic pellets	For store hanger	Micro	Undefined		0.025	1										0.001		2.5e-05		0.12	0	0.05	0.66	0.04		3e-06		0		1.25e-06		1.65e-05		1e-06		2.175e-05
EU - high income			MANUFACTURING - garment																																			0.00172329
EU - high income	Manufacturing	Garment	Textile losses	Macro	Latin America		1.14886	0.0075921		0.15								0.01		1.30834e-05		0.05	0	0	0	0.95		6.5417e-07		0		0		0		1.24292e-05		1.30834e-05
EU - high income	Manufacturing	Garment	Textile losses	Macro	ASEAN		1.14886	0.18624		0.15								0.01		0.000320946		0.05	0	0	0	0.95		1.60473e-05		0		0		0		0.000304898		0.000320946
EU - high income	Manufacturing	Garment	Textile losses	Macro	China		1.14886	0.394622		0.15								0.01		0.000680049		0.05	0	0	0	0.95		3.40024e-05		0		0		0		0.000646046		0.000680049
EU - high income	Manufacturing	Garment	Textile losses	Macro	South Asia		1.14886	0.255553		0.15								0.01		0.000440392		0.05	0	0	0	0.95		2.20196e-05		0		0		0		0.000418372		0.000440392
EU - high income	Manufacturing	Garment	Textile losses	Macro	India		0.0432	0		0.15								0.01		0		0.05	0	0	0	0.95		0		0		0		0		0		0
EU - high income	Manufacturing	Garment	Textile losses	Macro	Brazil		0.0432	0		0.15								0.01		0		0.05	0	0	0	0.95		0		0		0		0		0		0
EU - high income	Manufacturing	Garment	Textile losses	Macro	Undefined		1.14886	0.155992		0.15								0.01		0.00026882		0.05	0	0	0	0.95		1.3441e-05		0		0		0		0.000255379		0.00026882
EU - high income			MANUFACTURING - garment																																			0.00214285
EU - high income	Manufacturing	Garment	Textile losses	Micro	Latin America		1.14886	0.0075921										0.0019		1.65723e-05		0.587301	0	0.199138	0.116405	0.0581116		9.73292e-06		0		3.30017e-06		1.9291e-06		9.63042e-07		1.59252e-05
EU - high income	Manufacturing	Garment	Textile losses	Micro	ASEAN		1.14886	0.18624										0.0019		0.000406531		0.745041	0	0.218049	0.0201183	0.0100434		0.000302883		0		8.86436e-05		8.17871e-06		4.08296e-06		0.000403788
EU - high income	Manufacturing	Garment	Textile losses	Micro	China		1.14886	0.394622										0.0019		0.000861395		0.607337	0	0.20154	0.104175	0.0520059		0.000523157		0		0.000173606		8.97357e-05		4.47976e-05		0.000831296
EU - high income	Manufacturing	Garment	Textile losses	Micro	South Asia		1.14886	0.255553										0.0019		0.00055783		0.749739	0	0.218612	0.0172507	0.00861188		0.000418227		0		0.000121948		9.62298e-06		4.80396e-06		0.000554602
EU - high income	Manufacturing	Garment	Textile losses	Micro	India		1.14886	0										0.0019		0		0.75571	0	0.219328	0.0136063	0.0067925		0		0		0		0		0		0
EU - high income	Manufacturing	Garment	Textile losses	Micro	Brazil		1.14886	0										0.0019		0		0.606971	0	0.201496	0.104398	0.0521173		0		0		0		0		0		0
EU - high income	Manufacturing	Garment	Textile losses	Micro	Undefined		1.14886	0.155992										0.0019		0.000340505		0.731089	0	0.216376	0.0286353	0.0142953		0.00024894		0		7.36772e-05		9.75048e-06		4.86761e-06		0.000337235
EU - high income			MANUFACTURING - Packaging																																			1.182e-05
EU - high income	Manufacturing	Packaging	Packaging losses	Macro	Undefined		0.1182	1		0.0001										1.182e-05		0.05	0	0	0	0.95		5.91e-07		0		0		0		1.1229e-05		1.182e-05
EU - high income			USE - losses to air																																			0
EU - high income	Use	Losses to air	Wearing the garment	Micro	Undefined		1	1				203.119						0		0		0.55	0	0.21	0.24	0		0		0		0		0		0		0
EU - high income			USE - losses to water																																			0.00230461
EU - high income	Use	Losses to water	Washing the garment	Micro	EU - high income		1	1				35.5301						6.9e-05		0.00245158		0.4852	0	0.186898	0.178729	0.0892246		0.00118951		0		0.000458194		0.000438168		0.000218741		0.00230461
EU - high income			END-OF-LIFE - garment																																			0.0242216
EU - high income	End-of-life	Garment	Kept within the same country for reuse and end-of-life	Macro	EU - high income		1	0.637412										0.038		0.0242216		0.05	0	0	0	0.95		0.00121108		0		0		0		0.0230106		0.0242216
EU - high income	End-of-life	Garment	Sent to other countries for reuse	Macro	RoW		1	0.362588										-		0		0	0	0	0	0		0		0		0		0		0		0
EU - high income			END-OF-LIFE - Packaging																																			0.0292289
EU - high income	End-of-life	Packaging	Primary packaging - landfilled, incinerated or recycled	Macro	EU - high income		0.05	1										0.247284		0.0123642		0.05	0	0	0	0.95		0.00061821		0		0		0		0.011746		0.0123642
EU - high income	End-of-life	Packaging	Shopping plastic bag - landfilled, incinerated or recycled	Macro	EU - high income		0.0432	1										0.247284		0.0106827		0.05	0	0	0	0.95		0.000534133		0		0		0		0.0101485		0.0106827
EU - high income	End-of-life	Packaging	Store hanger - landfilled, incinerated or recycled	Macro	EU - high income		0.025	1										0.247284		0.0061821		0.05	0	0	0	0.95		0.000309105		0		0		0		0.00587299		0.0061821
EU - high income			TRANSPORT																																			0.000365887
EU - high income	Transport		garment from cradle to gate	Micro	Undefined		1	1						13149.4	0.55	12000		0.0005875		0.000354076		0.02	0	0.15	0.66	0.04		7.08152e-06		0		5.31114e-05		0.00023369		1.4163e-05		0.000308046
EU - high income	Transport		Packaging used for transport after manufacturing	Micro	Undefined		0.266667	1						5615.5	0.55	12000		0.0005875		4.03224e-05		0.02	0	0.15	0.66	0.04		8.06448e-07		0		6.04836e-06		2.66128e-05		1.6129e-06		3.50805e-05
EU - high income	Transport		Plastic bag for end use and hanger for the store	Micro	Undefined		0.0682	1						2029.56	0.55	12000		0.0005875		3.72714e-06		0.02	0	0.15	0.66	0.04		7.45429e-08		0		5.59072e-07		2.45991e-06		1.49086e-07		3.24261e-06
EU - high income	Transport		garment across value chain of the second life	Micro	Undefined		0.416563	1						2000	0.55	12000		0.0005875		2.24337e-05		0.02	0	0.15	0.66	0.04		4.48673e-07		0		3.36505e-06		1.48062e-05		8.97347e-07		1.95173e-05
EU - high income			SECOND LIFE - USE - losses to air																																			0
EU - high income	Second life use	Losses to air	Wearing the garment	Micro	Undefined		1	1				203.119						0		0		0.55	0	0.21	0.24	0		0		0		0		0		0		0
EU - high income			USE - losses to water																																			0.0022628
EU - high income	Second life use	Losses to water	Washing the garment		EU - high income		0.637412	1				35.5301						6.9e-05		0.00156266		0.4852	0	0.186898	0.178729	0.0892246		0.000758205		0		0.000292058		0.000279293		0.000139428		0.00146898
EU - high income	Second life use	Losses to water	Washing the garment	Micro	EU - low income		0.362588	0.26087				35.5301						6.9e-05		0.000231891		0.4852	0	0.186898	0.178729	0.0892246		0.000112513		0		4.33398e-05		4.14456e-05		2.06904e-05		0.000217989
EU - high income	Second life use	Losses to water	Washing the garment	Micro	Pakistan		0.362588	0.113482				35.5301						6.9e-05		0.000100876		0.690421	0	0.211501	0.0534593	0.0266878		6.96469e-05		0		2.13353e-05		5.39276e-06		2.69216e-06		9.90672e-05
EU - high income	Second life use	Losses to water	Washing the garment	Micro	Tunisia		0.362588	0.0730965				35.5301						6.9e-05		6.49765e-05		0.593431	0	0.199873	0.112663	0.0562434		3.85591e-05		0		1.2987e-05		7.32045e-06		3.6545e-06		6.25211e-05
EU - high income	Second life use	Losses to water	Washing the garment	Micro	United Arab Emirates		0.362588	0.0716739				35.5301						6.9e-05		6.3712e-05		0.536078	0	0.192997	0.147672	0.0737204		3.41546e-05		0		1.22962e-05		9.40847e-06		4.69687e-06		6.05562e-05
EU - high income	Second life use	Losses to water	Washing the garment	Micro	Ghana		0.362588	0.0583669				35.5301						6.9e-05		5.18831e-05		0.759482	0	0.21978	0.0113037	0.005643		3.94043e-05		0		1.14029e-05		5.86471e-07		2.92777e-07		5.16864e-05
EU - high income	Second life use	Losses to water	Washing the garment	Micro	Cameroon		0.362588	0.0397483				35.5301						6.9e-05		3.53329e-05		0.774571	0	0.221589	0.00209328	0.001045		2.73678e-05		0		7.82937e-06		7.39614e-08		3.69228e-08		3.53081e-05
EU - high income	Second life use	Losses to water	Washing the garment	Micro	Turkey		0.362588	0.0393406				35.5301						6.9e-05		3.49705e-05		0.485609	0	0.186947	0.178479	0.0891		1.6982e-05		0		6.53761e-06		6.2415e-06		3.11587e-06		3.28769e-05
EU - high income	Second life use	Losses to water	Washing the garment	Micro	Ukraine		0.362588	0.0316384				35.5301						6.9e-05		2.81238e-05		0.584246	0	0.198772	0.11827	0.0590425		1.64312e-05		0		5.59022e-06		3.32621e-06		1.6605e-06		2.70081e-05
EU - high income	Second life use	Losses to water	Washing the garment	Micro	India		0.362588	0.0260171				35.5301						6.9e-05		2.3127e-05		0.75571	0	0.219328	0.0136063	0.0067925		1.74773e-05		0		5.07238e-06		3.14672e-07		1.5709e-07		2.30214e-05
EU - high income	Second life use	Losses to water	Washing the garment	Micro	Nigeria		0.362588	0.0236045				35.5301						6.9e-05		2.09824e-05		0.774571	0	0.221589	0.00209328	0.001045		1.62524e-05		0		4.64947e-06		4.3922e-08		2.19266e-08		2.09677e-05
EU - high income	Second life use	Losses to water	Washing the garment	Micro	Togo		0.362588	0.0214003				35.5301						6.9e-05		1.90231e-05		0.778	0	0.222	0	0		1.47999e-05		0		4.22312e-06		0		0		1.90231e-05
EU - high income	Second life use	Losses to water	Washing the garment	Micro	Russia		0.362588	0.0142924				35.5301						6.9e-05		1.27047e-05		0.573726	0	0.197511	0.124692	0.0622482		7.289e-06		0		2.50931e-06		1.58417e-06		7.90844e-07		1.21733e-05
EU - high income	Second life use	Losses to water	Washing the garment	Micro	Guinea		0.362588	0.0141752				35.5301						6.9e-05		1.26005e-05		0.740278	0	0.217478	0.023026	0.011495		9.32789e-06		0		2.74033e-06		2.9014e-07		1.44843e-07		1.25032e-05
EU - high income	Second life use	Losses to water	Washing the garment	Micro	Benin		0.362588	0.0139227				35.5301						6.9e-05		1.23761e-05		0.773542	0	0.221466	0.00272126	0.0013585		9.57344e-06		0		2.74088e-06		3.36786e-08		1.68129e-08		1.23648e-05
EU - high income	Second life use	Losses to water	Washing the garment	Micro	Kenya		0.362588	0.0133017				35.5301						6.9e-05		1.18241e-05		0.752872	0	0.218988	0.0153384	0.00765722		8.902e-06		0		2.58932e-06		1.81363e-07		9.05394e-08		1.17632e-05
EU - high income	Second life use	Losses to water	Washing the garment	Micro	Belarus		0.362588	0.0122007				35.5301						6.9e-05		1.08454e-05		0.628556	0	0.204084	0.0912228	0.04554		6.81691e-06		0		2.21336e-06		9.89344e-07		4.93898e-07		1.05135e-05
EU - high income	Second life use	Losses to water	Washing the garment	Micro	Senegal		0.362588	0.0109795				35.5301						6.9e-05		9.7598e-06		0.746794	0	0.218259	0.0190488	0.0095095		7.28855e-06		0		2.13016e-06		1.85913e-07		9.28108e-08		9.69744e-06
EU - high income	Second life use	Losses to water	Washing the garment	Micro	Oman		0.362588	0.0081346				35.5301						6.9e-05		7.23096e-06		0.631191	0	0.2044	0.0896142	0.044737		4.56412e-06		0		1.47801e-06		6.47997e-07		3.23492e-07		7.01361e-06
EU - high income	Second life use	Losses to water	Washing the garment	Micro	Cote d'Ivoire		0.362588	0.00715851				35.5301						6.9e-05		6.3633e-06		0.762225	0	0.220109	0.00962907	0.004807		4.85027e-06		0		1.40062e-06		6.12727e-08		3.05884e-08		6.34275e-06
EU - high income	Second life use	Losses to water	Washing the garment	Micro	Morocco		0.362588	0.00683393				35.5301						6.9e-05		6.07478e-06		0.598088	0	0.200431	0.109821	0.0548243		3.63325e-06		0		1.21757e-06		6.67135e-07		3.33046e-07		5.85101e-06
EU - high income	Second life use	Losses to water	Washing the garment	Micro	Chile		0.362588	0.00638938				35.5301						6.9e-05		5.67961e-06		0.459402	0	0.183805	0.194476	0.097086		2.60922e-06		0		1.04394e-06		1.10455e-06		5.5141e-07		5.30912e-06
EU - high income	Second life use	Losses to water	Washing the garment	Micro	Madagascar		0.362588	0.0062527				35.5301						6.9e-05		5.55812e-06		0.768055	0	0.220808	0.0060705	0.0030305		4.26894e-06		0		1.22728e-06		3.37405e-08		1.68439e-08		5.5468e-06
EU - high income	Second life use	Losses to water	Washing the garment	Micro	Angola		0.362588	0.00622044				35.5301						6.9e-05		5.52944e-06		0.774571	0	0.221589	0.00209328	0.001045		4.28294e-06		0		1.22526e-06		1.15746e-08		5.77827e-09		5.52556e-06
EU - high income	Second life use	Losses to water	Washing the garment	Micro	United Kingdom		0.362588	0.00600665				35.5301						6.9e-05		5.3394e-06		0.467239	0	0.184744	0.189693	0.0946978		2.49477e-06		0		9.86423e-07		1.01284e-06		5.05629e-07		4.99967e-06
EU - high income	Second life use	Losses to water	Washing the garment	Micro	Congo, DRC		0.362588	0.00600092				35.5301						6.9e-05		5.3343e-06		0.772513	0	0.221342	0.00334924	0.001672		4.12082e-06		0		1.18071e-06		1.78659e-08		8.91896e-09		5.32831e-06
EU - high income	Second life use	Losses to water	Washing the garment	Micro	Niger		0.362588	0.00580203				35.5301						6.9e-05		5.15751e-06		0.774571	0	0.221589	0.00209328	0.001045		3.99485e-06		0		1.14285e-06		1.07961e-08		5.3896e-09		5.15389e-06
EU - high income	Second life use	Losses to water	Washing the garment	Micro	Congo		0.362588	0.00579552				35.5301						6.9e-05		5.15172e-06		0.760854	0	0.219944	0.0104664	0.005225		3.9197e-06		0		1.13309e-06		5.39199e-08		2.69177e-08		5.13363e-06
EU - high income	Second life use	Losses to water	Washing the garment	Micro	South Africa		0.362588	0.00549142				35.5301						6.9e-05		4.8814e-06		0.614412	0	0.202388	0.0998559	0.0498498		2.99919e-06		0		9.87938e-07		4.87436e-07		2.43337e-07		4.7179e-06
EU - high income	Second life use	Losses to water	Washing the garment	Micro	Burkina Faso		0.362588	0.00539848				35.5301						6.9e-05		4.79879e-06		0.774571	0	0.221589	0.00209328	0.001045		3.717e-06		0		1.06336e-06		1.00452e-08		5.01473e-09		4.79542e-06
EU - high income	Second life use	Losses to water	Washing the garment	Micro	Mali		0.362588	0.00533408				35.5301						6.9e-05		4.74154e-06		0.774571	0	0.221589	0.00209328	0.001045		3.67265e-06		0		1.05067e-06		9.92534e-09		4.95491e-09		4.73821e-06
EU - high income	Second life use	Losses to water	Washing the garment	Micro	Albania		0.362588	0.00507114				35.5301						6.9e-05		4.50781e-06		0.568105	0	0.196837	0.128123	0.063961		2.56091e-06		0		8.87302e-07		5.77552e-07		2.88324e-07		4.31409e-06
EU - high income	Second life use	Losses to water	Washing the garment	Micro	Undefined		0.362588	0.0759996				35.5301						6.9e-05		6.75571e-05		0.680724	0	0.210338	0.0593786	0.0296428		4.59877e-05		0		1.42098e-05		4.01145e-06		2.00259e-06		6.62116e-05
EU - high income			SECOND LIFE - END-OF-LIFE																																			0.242528
EU - high income	Second life EOL	Garment	Landfilled, incinerated or recycled	Macro	EU - low income		0.362588	0.26087							specific			0.116		0.0109722		0.05	0	0	0	0.95		0.000548612		0		0		0		0.0104236		0.0109722
EU - high income	Second life EOL	Garment	Landfilled, incinerated or recycled	Macro	Pakistan		0.362588	0.113482							specific			1		0.0411474		0.05	0	0	0	0.95		0.00205737		0		0		0		0.03909		0.0411474
EU - high income	Second life EOL	Garment	Landfilled, incinerated or recycled	Macro	Tunisia		0.362588	0.0730965							LMC			0.9618		0.0254915		0.05	0	0	0	0.95		0.00127457		0		0		0		0.0242169		0.0254915
EU - high income	Second life EOL	Garment	Landfilled, incinerated or recycled	Macro	United Arab Emirates		0.362588	0.0716739							HIC			0.247284		0.00642645		0.05	0	0	0	0.95		0.000321322		0		0		0		0.00610512		0.00642645
EU - high income	Second life EOL	Garment	Landfilled, incinerated or recycled	Macro	Ghana		0.362588	0.0583669							LMC			0.9618		0.0203547		0.05	0	0	0	0.95		0.00101774		0		0		0		0.019337		0.0203547
EU - high income	Second life EOL	Garment	Landfilled, incinerated or recycled	Macro	Cameroon		0.362588	0.0397483							LMC			0.9618		0.0138617		0.05	0	0	0	0.95		0.000693087		0		0		0		0.0131687		0.0138617
EU - high income	Second life EOL	Garment	Landfilled, incinerated or recycled	Macro	Turkey		0.362588	0.0393406							UMC			0.862099		0.0122974		0.05	0	0	0	0.95		0.000614869		0		0		0		0.0116825		0.0122974
EU - high income	Second life EOL	Garment	Landfilled, incinerated or recycled	Macro	Ukraine		0.362588	0.0316384							LMC			0.9618		0.0110335		0.05	0	0	0	0.95		0.000551675		0		0		0		0.0104818		0.0110335
EU - high income	Second life EOL	Garment	Landfilled, incinerated or recycled	Macro	India		0.362588	0.0260171							specific			0.73		0.00688645		0.05	0	0	0	0.95		0.000344323		0		0		0		0.00654213		0.00688645
EU - high income	Second life EOL	Garment	Landfilled, incinerated or recycled	Macro	Nigeria		0.362588	0.0236045							LMC			0.9618		0.00823179		0.05	0	0	0	0.95		0.00041159		0		0		0		0.0078202		0.00823179
EU - high income	Second life EOL	Garment	Landfilled, incinerated or recycled	Macro	Togo		0.362588	0.0214003							LIC			0.983851		0.00763421		0.05	0	0	0	0.95		0.00038171		0		0		0		0.00725249		0.00763421
EU - high income	Second life EOL	Garment	Landfilled, incinerated or recycled	Macro	Russia		0.362588	0.0142924							UMC			0.862099		0.00446761		0.05	0	0	0	0.95		0.00022338		0		0		0		0.00424423		0.00446761
EU - high income	Second life EOL	Garment	Landfilled, incinerated or recycled	Macro	Guinea		0.362588	0.0141752							LIC			0.983851		0.00505675		0.05	0	0	0	0.95		0.000252838		0		0		0		0.00480392		0.00505675
EU - high income	Second life EOL	Garment	Landfilled, incinerated or recycled	Macro	Benin		0.362588	0.0139227							LIC			0.983851		0.00496669		0.05	0	0	0	0.95		0.000248335		0		0		0		0.00471836		0.00496669
EU - high income	Second life EOL	Garment	Landfilled, incinerated or recycled	Macro	Kenya		0.362588	0.0133017							LMC			0.9618		0.0046388		0.05	0	0	0	0.95		0.00023194		0		0		0		0.00440686		0.0046388
EU - high income	Second life EOL	Garment	Landfilled, incinerated or recycled	Macro	Belarus		0.362588	0.0122007							UMC			0.862099		0.00381378		0.05	0	0	0	0.95		0.000190689		0		0		0		0.00362309		0.00381378
EU - high income	Second life EOL	Garment	Landfilled, incinerated or recycled	Macro	Senegal		0.362588	0.0109795							LIC			0.983851		0.00391674		0.05	0	0	0	0.95		0.000195837		0		0		0		0.0037209		0.00391674
EU - high income	Second life EOL	Garment	Landfilled, incinerated or recycled	Macro	Oman		0.362588	0.0081346							HIC			0.247284		0.000729367		0.05	0	0	0	0.95		3.64683e-05		0		0		0		0.000692898		0.000729367
EU - high income	Second life EOL	Garment	Landfilled, incinerated or recycled	Macro	Cote d'Ivoire		0.362588	0.00715851							LMC			0.9618		0.00249644		0.05	0	0	0	0.95		0.000124822		0		0		0		0.00237162		0.00249644
EU - high income	Second life EOL	Garment	Landfilled, incinerated or recycled	Macro	Morocco		0.362588	0.00683393							LMC			0.9618		0.00238325		0.05	0	0	0	0.95		0.000119162		0		0		0		0.00226408		0.00238325
EU - high income	Second life EOL	Garment	Landfilled, incinerated or recycled	Macro	Chile		0.362588	0.00638938							HIC			0.247284		0.000572886		0.05	0	0	0	0.95		2.86443e-05		0		0		0		0.000544241		0.000572886
EU - high income	Second life EOL	Garment	Landfilled, incinerated or recycled	Macro	Madagascar		0.362588	0.0062527							LIC			0.983851		0.00223055		0.05	0	0	0	0.95		0.000111527		0		0		0		0.00211902		0.00223055
EU - high income	Second life EOL	Garment	Landfilled, incinerated or recycled	Macro	Angola		0.362588	0.00622044							LMC			0.9618		0.0021693		0.05	0	0	0	0.95		0.000108465		0		0		0		0.00206084		0.0021693
EU - high income	Second life EOL	Garment	Landfilled, incinerated or recycled	Macro	United Kingdom		0.362588	0.00600665							HIC			0.247284		0.00053857		0.05	0	0	0	0.95		2.69285e-05		0		0		0		0.000511641		0.00053857
EU - high income	Second life EOL	Garment	Landfilled, incinerated or recycled	Macro	Congo, DRC		0.362588	0.00600092							LIC			0.983851		0.00214073		0.05	0	0	0	0.95		0.000107036		0		0		0		0.00203369		0.00214073
EU - high income	Second life EOL	Garment	Landfilled, incinerated or recycled	Macro	Niger		0.362588	0.00580203							LIC			0.983851		0.00206978		0.05	0	0	0	0.95		0.000103489		0		0		0		0.00196629		0.00206978
EU - high income	Second life EOL	Garment	Landfilled, incinerated or recycled	Macro	Congo		0.362588	0.00579552							LMC			0.9618		0.00202112		0.05	0	0	0	0.95		0.000101056		0		0		0		0.00192006		0.00202112
EU - high income	Second life EOL	Garment	Landfilled, incinerated or recycled	Macro	South Africa		0.362588	0.00549142							UMC			0.862099		0.00171655		0.05	0	0	0	0.95		8.58273e-05		0		0		0		0.00163072		0.00171655
EU - high income	Second life EOL	Garment	Landfilled, incinerated or recycled	Macro	Burkina Faso		0.362588	0.00539848							LIC			0.983851		0.00192582		0.05	0	0	0	0.95		9.62908e-05		0		0		0		0.00182953		0.00192582
EU - high income	Second life EOL	Garment	Landfilled, incinerated or recycled	Macro	Mali		0.362588	0.00533408							LIC			0.983851		0.00190284		0.05	0	0	0	0.95		9.5142e-05		0		0		0		0.0018077		0.00190284
EU - high income	Second life EOL	Garment	Landfilled, incinerated or recycled	Macro	Albania		0.362588	0.00507114							UMC			0.862099		0.00158517		0.05	0	0	0	0.95		7.92586e-05		0		0		0		0.00150591		0.00158517
EU - high income	Second life EOL	Garment	Landfilled, incinerated or recycled	Macro	Undefined		0.362588	0.0759996										0.97427		0.0268475		0.05	0	0	0	0.95		0.00134238		0		0		0		0.0255052		0.0268475
1.2	EU - low income
EU - low income			PRODUCTION - Plastic pellets																																			0.00110234
EU - low income	Production	Plastic pellets	For garment	Micro	Undefined		1.14886	1										0.001		0.00114886		0.12	0	0.05	0.66	0.04		0.000137863		0		5.7443e-05		0.000758248		4.59544e-05		0.000999508
EU - low income	Production	Plastic pellets	For primary packaging	Micro	Undefined		0.05	1										0.001		5e-05		0.12	0	0.05	0.66	0.04		6e-06		0		2.5e-06		3.3e-05		2e-06		4.35e-05
EU - low income	Production	Plastic pellets	For shopping plastic bag	Micro	Undefined		0.0432	1										0.001		4.32e-05		0.12	0	0.05	0.66	0.04		5.184e-06		0		2.16e-06		2.8512e-05		1.728e-06		3.7584e-05
EU - low income	Production	Plastic pellets	For store hanger	Micro	Undefined		0.025	1										0.001		2.5e-05		0.12	0	0.05	0.66	0.04		3e-06		0		1.25e-06		1.65e-05		1e-06		2.175e-05
EU - low income			MANUFACTURING - garment																																			0.00172329
EU - low income	Manufacturing	Garment	Textile losses	Macro	Latin America		1.14886	0.0075921		0.15								0.01		1.30834e-05		0.05	0	0	0	0.95		6.5417e-07		0		0		0		1.24292e-05		1.30834e-05
EU - low income	Manufacturing	Garment	Textile losses	Macro	ASEAN		1.14886	0.18624		0.15								0.01		0.000320946		0.05	0	0	0	0.95		1.60473e-05		0		0		0		0.000304898		0.000320946
EU - low income	Manufacturing	Garment	Textile losses	Macro	China		1.14886	0.394622		0.15								0.01		0.000680049		0.05	0	0	0	0.95		3.40024e-05		0		0		0		0.000646046		0.000680049
EU - low income	Manufacturing	Garment	Textile losses	Macro	South Asia		1.14886	0.255553		0.15								0.01		0.000440392		0.05	0	0	0	0.95		2.20196e-05		0		0		0		0.000418372		0.000440392
EU - low income	Manufacturing	Garment	Textile losses	Macro	India		0.0432	0		0.15								0.01		0		0.05	0	0	0	0.95		0		0		0		0		0		0
EU - low income	Manufacturing	Garment	Textile losses	Macro	Brazil		0.0432	0		0.15								0.01		0		0.05	0	0	0	0.95		0		0		0		0		0		0
EU - low income	Manufacturing	Garment	Textile losses	Macro	Undefined		1.14886	0.155992		0.15								0.01		0.00026882		0.05	0	0	0	0.95		1.3441e-05		0		0		0		0.000255379		0.00026882
EU - low income			MANUFACTURING - garment																																			0.00214285
EU - low income	Manufacturing	Garment	Textile losses	Micro	Latin America		1.14886	0.0075921										0.0019		1.65723e-05		0.587301	0	0.199138	0.116405	0.0581116		9.73292e-06		0		3.30017e-06		1.9291e-06		9.63042e-07		1.59252e-05
EU - low income	Manufacturing	Garment	Textile losses	Micro	ASEAN		1.14886	0.18624										0.0019		0.000406531		0.745041	0	0.218049	0.0201183	0.0100434		0.000302883		0		8.86436e-05		8.17871e-06		4.08296e-06		0.000403788
EU - low income	Manufacturing	Garment	Textile losses	Micro	China		1.14886	0.394622										0.0019		0.000861395		0.607337	0	0.20154	0.104175	0.0520059		0.000523157		0		0.000173606		8.97357e-05		4.47976e-05		0.000831296
EU - low income	Manufacturing	Garment	Textile losses	Micro	South Asia		1.14886	0.255553										0.0019		0.00055783		0.749739	0	0.218612	0.0172507	0.00861188		0.000418227		0		0.000121948		9.62298e-06		4.80396e-06		0.000554602
EU - low income	Manufacturing	Garment	Textile losses	Micro	India		1.14886	0										0.0019		0		0.75571	0	0.219328	0.0136063	0.0067925		0		0		0		0		0		0
EU - low income	Manufacturing	Garment	Textile losses	Micro	Brazil		1.14886	0										0.0019		0		0.606971	0	0.201496	0.104398	0.0521173		0		0		0		0		0		0
EU - low income	Manufacturing	Garment	Textile losses	Micro	Undefined		1.14886	0.155992										0.0019		0.000340505		0.731089	0	0.216376	0.0286353	0.0142953		0.00024894		0		7.36772e-05		9.75048e-06		4.86761e-06		0.000337235
EU - low income			MANUFACTURING - Packaging																																			1.182e-05
EU - low income	Manufacturing	Packaging	Packaging losses	Macro	Undefined		0.1182	1		0.0001										1.182e-05		0.05	0	0	0	0.95		5.91e-07		0		0		0		1.1229e-05		1.182e-05
EU - low income			USE - losses to air																																			0
EU - low income	Use	Losses to air	Wearing the garment	Micro	Undefined		1	1				203.119						0		0		0.55	0	0.21	0.24	0		0		0		0		0		0		0
EU - low income			USE - losses to water																																			0.00230461
EU - low income	Use	Losses to water	Washing the garment	Micro	EU - low income		1	1				35.5301						6.9e-05		0.00245158		0.4852	0	0.186898	0.178729	0.0892246		0.00118951		0		0.000458194		0.000438168		0.000218741		0.00230461
EU - low income			END-OF-LIFE - garment																																			0.0813043
EU - low income	End-of-life	Garment	Kept within the same country for reuse and end-of-life	Macro	EU - low income		1	0.700899										0.116		0.0813043		0.05	0	0	0	0.95		0.00406522		0		0		0		0.0772391		0.0813043
EU - low income	End-of-life	Garment	Sent to other countries for reuse	Macro	RoW		1	0.299101										-		0		0	0	0	0	0		0		0		0		0		0		0
EU - low income			END-OF-LIFE - Packaging																																			0.077043
EU - low income	End-of-life	Packaging	Primary packaging - landfilled, incinerated or recycled	Macro	EU - low income		0.05	1										0.651802		0.0325901		0.05	0	0	0	0.95		0.00162951		0		0		0		0.0309606		0.0325901
EU - low income	End-of-life	Packaging	Shopping plastic bag - landfilled, incinerated or recycled	Macro	EU - low income		0.0432	1										0.651802		0.0281579		0.05	0	0	0	0.95		0.00140789		0		0		0		0.02675		0.0281579
EU - low income	End-of-life	Packaging	Store hanger - landfilled, incinerated or recycled	Macro	EU - low income		0.025	1										0.651802		0.0162951		0.05	0	0	0	0.95		0.000814753		0		0		0		0.0154803		0.0162951
EU - low income			TRANSPORT																																			0.000365887
EU - low income	Transport		garment from cradle to gate	Micro	Undefined		1	1						13149.4	0.55	12000		0.0005875		0.000354076		0.02	0	0.15	0.66	0.04		7.08152e-06		0		5.31114e-05		0.00023369		1.4163e-05		0.000308046
EU - low income	Transport		Packaging used for transport after manufacturing	Micro	Undefined		0.266667	1						5615.5	0.55	12000		0.0005875		4.03224e-05		0.02	0	0.15	0.66	0.04		8.06448e-07		0		6.04836e-06		2.66128e-05		1.6129e-06		3.50805e-05
EU - low income	Transport		Plastic bag for end use and hanger for the store	Micro	Undefined		0.0682	1						2029.56	0.55	12000		0.0005875		3.72714e-06		0.02	0	0.15	0.66	0.04		7.45429e-08		0		5.59072e-07		2.45991e-06		1.49086e-07		3.24261e-06
EU - low income	Transport		garment across value chain of the second life	Micro	Undefined		0.416563	1						2000	0.55	12000		0.0005875		2.24337e-05		0.02	0	0.15	0.66	0.04		4.48673e-07		0		3.36505e-06		1.48062e-05		8.97347e-07		1.95173e-05
EU - low income			SECOND LIFE - USE - losses to air																																			0
EU - low income	Second life use	Losses to air	Wearing the garment	Micro	Undefined		1	1				203.119						0		0		0.55	0	0.21	0.24	0		0		0		0		0		0		0
EU - low income			USE - losses to water																																			0.00243526
EU - low income	Second life use	Losses to water	Washing the garment		EU - low income		0.700899	1				35.5301						6.9e-05		0.00171831		0.4852	0	0.186898	0.178729	0.0892246		0.000833724		0		0.000321148		0.000307112		0.000153316		0.0016153
EU - low income	Second life use	Losses to water	Washing the garment	Micro	Pakistan		0.362588	0.182147				35.5301						6.9e-05		0.000161913		0.690421	0	0.211501	0.0534593	0.0266878		0.000111788		0		3.42447e-05		8.65575e-06		4.3211e-06		0.00015901
EU - low income	Second life use	Losses to water	Washing the garment	Micro	Ukraine		0.362588	0.130713				35.5301						6.9e-05		0.000116193		0.584246	0	0.198772	0.11827	0.0590425		6.78853e-05		0		2.30959e-05		1.37422e-05		6.86033e-06		0.000111584
EU - low income	Second life use	Losses to water	Washing the garment	Micro	United Arab Emirates		0.362588	0.0748729				35.5301						6.9e-05		6.65556e-05		0.536078	0	0.192997	0.147672	0.0737204		3.5679e-05		0		1.2845e-05		9.82839e-06		4.9065e-06		6.3259e-05
EU - low income	Second life use	Losses to water	Washing the garment	Micro	Togo		0.362588	0.0744452				35.5301						6.9e-05		6.61754e-05		0.778	0	0.222	0	0		5.14844e-05		0		1.46909e-05		0		0		6.61754e-05
EU - low income	Second life use	Losses to water	Washing the garment	Micro	EU - high income		0.362588	9.23238e-06				35.5301						6.9e-05		8.20679e-09		0.4852	0	0.186898	0.178729	0.0892246		3.98193e-09		0		1.53383e-09		1.46679e-09		7.32248e-10		7.7148e-09
EU - low income	Second life use	Losses to water	Washing the garment	Micro	Benin		0.362588	0.0522776				35.5301						6.9e-05		4.64703e-05		0.773542	0	0.221466	0.00272126	0.0013585		3.59467e-05		0		1.02916e-05		1.26458e-07		6.31299e-08		4.64279e-05
EU - low income	Second life use	Losses to water	Washing the garment	Micro	Russia		0.362588	0.0410421				35.5301						6.9e-05		3.64829e-05		0.573726	0	0.197511	0.124692	0.0622482		2.09312e-05		0		7.20577e-06		4.54912e-06		2.271e-06		3.49571e-05
EU - low income	Second life use	Losses to water	Washing the garment	Micro	Belarus		0.362588	0.037504				35.5301						6.9e-05		3.33378e-05		0.628556	0	0.204084	0.0912228	0.04554		2.09547e-05		0		6.80371e-06		3.04117e-06		1.5182e-06		3.23178e-05
EU - low income	Second life use	Losses to water	Washing the garment	Micro	Ghana		0.362588	0.033717				35.5301						6.9e-05		2.99715e-05		0.759482	0	0.21978	0.0113037	0.005643		2.27628e-05		0		6.58713e-06		3.38788e-07		1.69129e-07		2.98579e-05
EU - low income	Second life use	Losses to water	Washing the garment	Micro	Nigeria		0.362588	0.0322923				35.5301						6.9e-05		2.87051e-05		0.774571	0	0.221589	0.00209328	0.001045		2.22341e-05		0		6.36072e-06		6.00876e-08		2.99968e-08		2.86849e-05
EU - low income	Second life use	Losses to water	Washing the garment	Micro	India		0.362588	0.0283064				35.5301						6.9e-05		2.5162e-05		0.75571	0	0.219328	0.0136063	0.0067925		1.90152e-05		0		5.51872e-06		3.42362e-07		1.70913e-07		2.50472e-05
EU - low income	Second life use	Losses to water	Washing the garment	Micro	Kenya		0.362588	0.0266572				35.5301						6.9e-05		2.3696e-05		0.752872	0	0.218988	0.0153384	0.00765722		1.78401e-05		0		5.18913e-06		3.6346e-07		1.81445e-07		2.35741e-05
EU - low income	Second life use	Losses to water	Washing the garment	Micro	Niger		0.362588	0.0214607				35.5301						6.9e-05		1.90768e-05		0.774571	0	0.221589	0.00209328	0.001045		1.47763e-05		0		4.2272e-06		3.99329e-08		1.99352e-08		1.90634e-05
EU - low income	Second life use	Losses to water	Washing the garment	Micro	Cameroon		0.362588	0.021202				35.5301						6.9e-05		1.88467e-05		0.774571	0	0.221589	0.00209328	0.001045		1.45981e-05		0		4.17623e-06		3.94514e-08		1.96948e-08		1.88335e-05
EU - low income	Second life use	Losses to water	Washing the garment	Micro	Djibouti		0.362588	0.0200257				35.5301						6.9e-05		1.78011e-05		0.760168	0	0.219862	0.010885	0.005434		1.35318e-05		0		3.91379e-06		1.93766e-07		9.67313e-08		1.77361e-05
EU - low income	Second life use	Losses to water	Washing the garment	Micro	Turkey		0.362588	0.0174972				35.5301						6.9e-05		1.55535e-05		0.485609	0	0.186947	0.178479	0.0891		7.55294e-06		0		2.90768e-06		2.77599e-06		1.38582e-06		1.46224e-05
EU - low income	Second life use	Losses to water	Washing the garment	Micro	Tanzania		0.362588	0.0170186				35.5301						6.9e-05		1.5128e-05		0.774571	0	0.221589	0.00209328	0.001045		1.17177e-05		0		3.35221e-06		3.16672e-08		1.58088e-08		1.51174e-05
EU - low income	Second life use	Losses to water	Washing the garment	Micro	Uganda		0.362588	0.0168629				35.5301						6.9e-05		1.49896e-05		0.761197	0	0.219986	0.0102571	0.0051205		1.14101e-05		0		3.2975e-06		1.53749e-07		7.67544e-08		1.49381e-05
EU - low income	Second life use	Losses to water	Washing the garment	Micro	Mali		0.362588	0.0126611				35.5301						6.9e-05		1.12547e-05		0.774571	0	0.221589	0.00209328	0.001045		8.71753e-06		0		2.49391e-06		2.35591e-08		1.17611e-08		1.12468e-05
EU - low income	Second life use	Losses to water	Washing the garment	Micro	Guinea		0.362588	0.0121917				35.5301						6.9e-05		1.08373e-05		0.740278	0	0.217478	0.023026	0.011495		8.02265e-06		0		2.35688e-06		2.49541e-07		1.24575e-07		1.07536e-05
EU - low income	Second life use	Losses to water	Washing the garment	Micro	Congo		0.362588	0.00910923				35.5301						6.9e-05		8.09732e-06		0.760854	0	0.219944	0.0104664	0.005225		6.16088e-06		0		1.78096e-06		8.47496e-08		4.23085e-08		8.0689e-06
EU - low income	Second life use	Losses to water	Washing the garment	Micro	Angola		0.362588	0.00897089				35.5301						6.9e-05		7.97435e-06		0.774571	0	0.221589	0.00209328	0.001045		6.1767e-06		0		1.76703e-06		1.66925e-08		8.33319e-09		7.96875e-06
EU - low income	Second life use	Losses to water	Washing the garment	Micro	Mozambique		0.362588	0.00883111				35.5301						6.9e-05		7.8501e-06		0.773885	0	0.221507	0.00251193	0.001254		6.07508e-06		0		1.73885e-06		1.97189e-08		9.84403e-09		7.84349e-06
EU - low income	Second life use	Losses to water	Washing the garment	Micro	Georgia		0.362588	0.00813954				35.5301						6.9e-05		7.23535e-06		0.775257	0	0.221671	0.00167462	0.000836		5.60925e-06		0		1.60387e-06		1.21165e-08		6.04875e-09		7.23129e-06
EU - low income	Second life use	Losses to water	Washing the garment	Micro	Cote d'Ivoire		0.362588	0.00680281				35.5301						6.9e-05		6.04711e-06		0.762225	0	0.220109	0.00962907	0.004807		4.60926e-06		0		1.33102e-06		5.82281e-08		2.90685e-08		6.02758e-06
EU - low income	Second life use	Losses to water	Washing the garment	Micro	Tunisia		0.362588	0.00639835				35.5301						6.9e-05		5.68759e-06		0.593431	0	0.199873	0.112663	0.0562434		3.37519e-06		0		1.13679e-06		6.40781e-07		3.19889e-07		5.47266e-06
EU - low income	Second life use	Losses to water	Washing the garment	Micro	Morocco		0.362588	0.00623418				35.5301						6.9e-05		5.54165e-06		0.598088	0	0.200431	0.109821	0.0548243		3.3144e-06		0		1.11072e-06		6.08587e-07		3.03817e-07		5.33752e-06
EU - low income	Second life use	Losses to water	Washing the garment	Micro	Malawi		0.362588	0.00609096				35.5301						6.9e-05		5.41434e-06		0.775257	0	0.221671	0.00167462	0.000836		4.1975e-06		0		1.2002e-06		9.06697e-09		4.52639e-09		5.4113e-06
EU - low income	Second life use	Losses to water	Washing the garment	Micro	Zambia		0.362588	0.00580686				35.5301						6.9e-05		5.1618e-06		0.743021	0	0.217807	0.0213514	0.010659		3.83533e-06		0		1.12427e-06		1.10212e-07		5.50197e-08		5.12484e-06
EU - low income	Second life use	Losses to water	Washing the garment	Micro	Senegal		0.362588	0.00541454				35.5301						6.9e-05		4.81306e-06		0.746794	0	0.218259	0.0190488	0.0095095		3.59436e-06		0		1.05049e-06		9.16831e-08		4.57698e-08		4.78231e-06
EU - low income	Second life use	Losses to water	Washing the garment	Micro	Chile		0.362588	0.0054112				35.5301						6.9e-05		4.81009e-06		0.459402	0	0.183805	0.194476	0.097086		2.20976e-06		0		8.84118e-07		9.35449e-07		4.66993e-07		4.49632e-06
EU - low income	Second life use	Losses to water	Washing the garment	Micro	Serbia		0.362588	0.00530384				35.5301						6.9e-05		4.71466e-06		0.599266	0	0.200572	0.109102	0.0544655		2.82533e-06		0		9.4563e-07		5.14377e-07		2.56786e-07		4.54213e-06
EU - low income	Second life use	Losses to water	Washing the garment	Micro	Burundi		0.362588	0.00500262				35.5301						6.9e-05		4.4469e-06		0.774571	0	0.221589	0.00209328	0.001045		3.44444e-06		0		9.85384e-07		9.3086e-09		4.64701e-09		4.44378e-06
EU - low income	Second life use	Losses to water	Washing the garment	Micro	Undefined		0.362588	0.0595796				35.5301						6.9e-05		5.29611e-05		0.680724	0	0.210338	0.0593786	0.0296428		3.60519e-05		0		1.11397e-05		3.14476e-06		1.56992e-06		5.19063e-05
EU - low income			SECOND LIFE - END-OF-LIFE																																			0.326541
[truncated: 483 more rows]

[truncated: 24 more sheets: Calculation_cotton_mean, Calculation_cotton_lower_MWI, Calculation_cotton_higher_MWI, Calculation_other_fibers_mean, Calculation_other_fibers_lower, Calculation_other_fibers_higher, Average product, Consumption Final Numbers, Consumption Comparison, Imports - EU, Consumption MMF net use, Consumption Cotton net use, Consumption Cotton net use - EU, USDA Loss factors, Consumption Data classification, Macro release, Micro release, Plastic in Cotton cultivation, Used exports - EU high income, Used exports - EU low income …]
