# Supplementary material for: The global apparel industry is a significant yet overlooked source of plastic leakage
Source: Nat Commun. 2024 Jun 12;15:5022. doi: 10.1038/s41467-024-49441-4 (PMC11169549; doi:10.1038/s41467-024-49441-4)
Supplement: Supplementary file 5 — Source Data [file 41467_2024_49441_MOESM5_ESM.xlsx]

## Sheet: Figure 1
Figure 1
							Negative error value	Positive error value
		Packaging	Other life cycle stages	Apparel end-of-life in primary market	Apparel end-of-life in secondary market
Synthetic apparel value chain	Waste	1.72105		14.944	1.78394		0.810853	0.810853
	Leakage	0.712111	0.144235	5.18229	1.40591		3.19594	3.29333
Cotton apparel value chain	Waste	1.73841	0.206581	0	0		0	0
	Leakage	0.712111	0.05492	0	0		0.268489	0.572484
Other apparel value chain	Waste	0.308143	0	0	0		0	0
	Leakage	0.124865	0.00134683	0	0		0.0489094	0.0871281

## Sheet: Figure 2.a
Figure 2.a Plastic waste generated by synthetic apparel consumption per market as a function of key drivers: population and consumption per capita
	Population in primary market in million inhab.	Synthetic apparel consumption in kg / pers	Total waste from synthetic in Mt / y
EU - high income	276.8	6.92286	2.428
EU - low income	160.8	3.94684	0.804142
US	329.065	6.69633	2.792
Japan	126.86	4.32135	0.694611
China	1433.78	1.7595	3.19647
India	1366.42	1.35896	2.3528
Brazil	211.05	2.41681	0.646285
Rest of the world	4156.02	1.09334	5.5347
China - higher end	1433.78	1.7595	3.76407
Rest of the world - higher end	4156.02	1.09334	5.77796
	Waste from production country and primary market in Mt	Waste from secondary market in Mt	Total waste in Mt			Negative error bar value	Positive error bar value
China	3.03244	0.164024	3.19647			0.567597	0.567597
US	2.46667	0.325334	2.792
EU - high income	1.74089	0.687112	2.428
EU - low income	0.616869	0.187273	0.804142
India	2.31713	0.0356781	2.3528
Japan	0.564642	0.12997	0.694611
Brazil	0.646282	2.76133e-06	0.646285
Rest of the world	5.09288	0.44182	5.5347			0.243256	0.243256

## Sheet: Figure 2.b
Figure 2.b Plastic leakage generated by synthetic apparel consumption per market as a function of key drivers: plastic waste weight and MWI
	Plastic waste per market in Mt	MWI for textile	Total leakage in Mt
EU - high income	2.428	0	0.465988
EU - low income	0.804142	0.078	0.203401
US	2.792	0.016	0.245829
Japan	0.694611	0.001	0.0613937
China	3.19647	0.43	1.27617
India	2.3528	0.68	1.50336
Brazil	0.646285	0.4	0.230424
Rest of the world	5.5347	0.68	3.45798
	Leakage from production country and primary market in Mt	Leakage from secondary market in Mt	Total leakage in Mt			Negative error bar value	Positive error bar value			Share of leakage occuring in secondary market
India	1.46878	0.0345879	1.50336			0.133387	0.0854323			0.023007
China	1.1238	0.152369	1.27617			0.566098	0.945008			0.119396
EU - high income	0.0336368	0.432351	0.465988			0.0404934	0.350298			0.927816
EU - low income	0.0461414	0.157259	0.203401			0.00289098	0.107907			0.77315
US	0.0500984	0.195731	0.245829			0.0649456	0.130262			0.796206
Brazil	0.230422	2.41485e-06	0.230424			0.14744	0.145203			1.048e-05
Japan	0.0124047	0.0489889	0.0613937			-0.00113965	0.0844899			0.797948
Rest of the world	3.05477	0.403214	3.45798			2.24183	1.44473			0.116604

## Sheet: Figure 3
Figure 3
Table 1
Primary market	Total leakage associated with the primary market (Fig. 2B)	Sum of leakage in all secondary markets	Key secondary markets	MWI of the secondary market, %	Leakage generated in the secondary market
	in Mt	in Mt			in Mt	in % of total leakage associated with the primary market
E.U. High income	0.47	0.44	Pakistan	98	0.077	17
			Tunisia	73	0.037	8
			Ghana	89	0.036	7.7
			United Arab Emirates	70	0.035	7.5
			Cameroon	88	0.024	5.2
			Other markets	-	0.23	53
E.U. Low income	0.2	0.16	Pakistan	98	0.034	17
			Ukraine	60	0.015	7.3
			Togo	99	0.014	6.9
			United Arab Emirates	70	0.0099	4.9
			Other markets	-	0.088	55
US	0.25	0.21	Guatemala	82	0.031	13
			India	68	0.029	12
			Dominican Republic	94	0.018	7.5
			Honduras	73	0.016	6.4
			Pakistan	98	0.015	5.9
			Other markets	-	0.098	47
Japan	0.061	0.052	Philippines	85	0.016	26
			Malaysia	22	0.015	25
			Cambodia	100	0.0052	8.4
			Pakistan	98	0.0037	6
			China	43	0.0028	4.5
			Other markets	-	0.0089	17
